# Supplementary material for: Overcoming Multidrug‐Resistant MRSA Using Conventional Aminoglycoside Antibiotics
Source: Adv Sci (Weinh). 2020 Mar 14;7(9):1902070. doi: 10.1002/advs.201902070 (PMC7201259; doi:10.1002/advs.201902070)
Supplement: Supplementary file 2 — Supplemental Table S1 [file ADVS-7-1902070-s002.xlsx]

## Sheet: RPNPs-Gen_vs_Gen显著性差异分析
Accession	Description	Coverage	Unique Peptides	Peptides	PSMs	AAs	MW [kDa]	calc. pI	RPNPs-Gen-1/REF	RPNPs-Gen-2/REF	RPNPs-Gen-3/REF	average RPNPs-Gen	Gen-1/REF	Gen-2/REF	Gen-3/REF	average Gen	RPNPs-Gen/Gen	t test p value
WP_086037611.1	bi-component leukocidin LukPQ subunit Q [Staphylococcus aureus]	8.9	1	3	9	326	36.9424	8.80713	1.45682	1.48542	1.46791	1.47005	0.375039	0.337712	0.326116	0.346289	4.24516	3.09787e-07
WP_002456737.1	MULTISPECIES: ATP-binding cassette domain-containing protein [Staphylococcus]	6.06	1	2	2	231	25.7358	6.56592	1.44419	1.49396	1.40744	1.44853	0.370808	0.380399	0.383823	0.378343	3.82862	1.88803e-06
WP_000465464.1	MULTISPECIES: MBL fold metallo-hydrolase [Staphylococcus]	2.26	1	1	1	442	49.3796	6.03662	1.43872	1.51982	1.32973	1.42942	0.429206	0.338267	0.446088	0.404521	3.53362	9.13982e-05
WP_016266036.1	staphylocoagulase precursor [Staphylococcus aureus]	1.39	1	1	2	577	65.74	6.07471	1.23208	1.56543	1.45926	1.41893	0.406875	0.424939	0.445941	0.425919	3.33145	0.000554714
AJP19164.1	DoxX family protein [Staphylococcus aureus]	5.73	1	1	3	157	17.6675	8.93896	1.53017	1.25308	1.42839	1.40388	0.416648	0.442225	0.445138	0.434671	3.22976	0.000285363
WP_001256626.1	MULTISPECIES: tandem-type lipoprotein [Staphylococcus]	11.97	1	4	12	259	30.2214	9.02686	1.35779	1.37356	1.43122	1.38752	0.429418	0.452052	0.487105	0.456192	3.04153	4.81855e-06
WP_000185312.1	glycerophosphodiester phosphodiesterase [Staphylococcus aureus]	61.49	2	20	266	309	35.2718	8.77783	1.35246	1.33638	1.35889	1.34924	0.495591	0.447876	0.486446	0.476638	2.83075	6.90372e-07
AVO68678.1	beta-channel forming cytolysin [Staphylococcus aureus]	43.26	14	14	70	319	35.953	8.73389	1.25463	1.39091	1.42382	1.35645	0.491769	0.468143	0.511153	0.490355	2.76627	8.36844e-05
AXN69541.1	phenol-soluble modulin PSM-mec [Staphylococcus aureus]	100	2	2	8	22	2.38523	4.50049	1.5029	1.15284	1.20478	1.28684	0.495807	0.40455	0.503888	0.468082	2.74918	0.00196582
WP_110166316.1	glycerophosphodiester phosphodiesterase [Staphylococcus aureus]	70.23	5	23	334	309	35.2879	8.86572	1.44678	1.34697	1.27302	1.35559	0.487964	0.491469	0.522897	0.500777	2.70698	7.74978e-05
WP_078091595.1	YSIRK-type signal peptide-containing protein [Staphylococcus aureus]	64.12	4	44	275	680	76.484	7.21045	1.25461	1.40151	1.35867	1.33826	0.503144	0.503022	0.515443	0.507203	2.63852	4.55046e-05
WP_000735556.1	hypothetical protein [Staphylococcus aureus]	48.81	1	8	121	168	18.5534	9.26123	1.27485	1.46733	1.32881	1.357	0.653414	0.443976	0.452719	0.516703	2.62626	0.000709276
WP_000361241.1	hypothetical protein [Staphylococcus aureus]	3.88	1	1	1	361	41.8087	9.14404	1.01494	1.53482	1.51082	1.35352	0.553026	0.507609	0.513748	0.524794	2.57915	0.00819593
WP_000448770.1	MULTISPECIES: hypothetical protein [Staphylococcus]	48.61	3	3	13	72	8.20921	6.66846	1.20375	1.36454	1.48924	1.35251	0.463576	0.517549	0.608853	0.529993	2.55194	0.000897748
WP_041203778.1	hypothetical protein [Staphylococcus aureus]	3.3	1	1	1	212	25.3937	8.79248	1.28366	1.3541	1.39293	1.34356	0.506406	0.567108	0.5193	0.530938	2.53054	2.52399e-05
KQB72392.1	recombinase (plasmid) [Staphylococcus aureus]	1.66	1	1	1	422	50.0551	5.70654	1.20544	1.43063	1.37644	1.3375	0.499764	0.535783	0.584647	0.540065	2.47656	0.000381618
AVO67645.1	hypothetical protein C6V85_00180 [Staphylococcus aureus]	65.77	2	56	912	669	76.2091	8.71924	1.39285	1.33609	1.28118	1.33671	0.524893	0.545708	0.549587	0.540063	2.4751	1.77537e-05
WP_111743921.1	LPXTG cell wall anchor domain-containing protein [Staphylococcus aureus]	2.48	2	2	2	1008	110.336	4.69092	1.27954	1.36594	1.35469	1.33339	0.530015	0.572059	0.533583	0.545219	2.44561	1.29356e-05
AJP20226.1	enterotoxin I [Staphylococcus aureus]	3.77	1	1	1	239	27.3677	7.2251	1.4134	1.323	1.25699	1.33113	0.586003	0.51285	0.537577	0.545477	2.44031	9.70898e-05
WP_115288397.1	penicillin-binding protein [Staphylococcus aureus]	61.76	1	45	275	727	80.3499	8.646	1.37457	1.29985	1.30283	1.32575	0.529412	0.562228	0.542344	0.544662	2.43408	7.56642e-06
AVO69908.1	immunoglobulin-binding protein sbi [Staphylococcus aureus]	60.55	31	31	275	436	50.0119	9.37842	1.28847	1.33979	1.30573	1.31133	0.545154	0.529639	0.547136	0.540643	2.4255	1.12799e-06
AJP65011.1	Clp protease ClpX [Staphylococcus aureus]	49.51	1	39	213	818	91.0235	5.8335	1.44686	1.34577	1.18684	1.32649	0.585335	0.582935	0.504994	0.557755	2.37826	0.000660316
WP_101766508.1	bi-component gamma-hemolysin HlgCB subunit C [Staphylococcus aureus]	34.41	9	11	55	311	35.1507	9.15869	1.32338	1.3025	1.29916	1.30835	0.569516	0.557799	0.552112	0.559809	2.33713	1.33609e-07
YP_498815.1	2-C-methyl-D-erythritol 4-phosphate cytidylyltransferase [Staphylococcus aureus subsp. aureus NCTC 8325]	13.84	1	4	23	224	25.1983	5.8335	1.21427	1.27024	1.45007	1.31152	0.521702	0.571551	0.599696	0.564316	2.32409	0.000561307
WP_077446657.1	DNA internalization-related competence protein ComEC/Rec2 [Staphylococcus aureus]	2.94	1	1	1	715	82.7998	9.53955	1.1993	1.4016	1.35066	1.31719	0.508405	0.563657	0.631867	0.567976	2.31909	0.000443021
WP_001033894.1	MULTISPECIES: 5'-nucleotidase, lipoprotein e(P4) family [Staphylococcus]	30.07	1	12	87	296	33.3873	9.42236	1.13303	1.53311	1.2988	1.32165	0.516179	0.602444	0.596463	0.571695	2.31181	0.00327503
AID40888.1	Galactose-6-phosphate isomerase, LacB subunit [Staphylococcus aureus]	25.74	3	3	12	136	14.7285	6.30322	1.30865	1.19615	1.35838	1.28773	0.522261	0.560277	0.594172	0.558903	2.30402	0.00015363
WP_111680380.1	NADP-dependent isocitrate dehydrogenase [Staphylococcus aureus]	50.71	2	21	205	422	46.438	4.98291	1.1978	1.37387	1.37579	1.31582	0.625365	0.539746	0.552231	0.572447	2.29858	0.000329003
WP_000977380.1	MULTISPECIES: hypothetical protein [Staphylococcus]	17.81	2	2	8	73	8.41663	9.34912	1.15751	1.37931	1.42442	1.32041	0.560193	0.656554	0.523563	0.580104	2.27617	0.00126966
AXN69349.1	beta-class phenol-soluble modulin [Staphylococcus aureus]	29.55	1	1	5	44	4.49339	4.90674	1.20639	1.24261	1.41234	1.28711	0.519712	0.536175	0.646607	0.567498	2.26805	0.000657613
AXN67911.1	bi-component gamma-hemolysin HlgAB/HlgCB subunit B [Staphylococcus aureus]	44	11	12	73	325	36.6883	9.34912	1.29325	1.28305	1.31156	1.29595	0.58676	0.56889	0.582467	0.579373	2.23682	2.20889e-07
WP_000913229.1	DUF1672 domain-containing protein [Staphylococcus aureus]	23.93	2	8	49	305	34.7948	8.42627	1.39837	1.30827	1.20703	1.30455	0.582815	0.592781	0.581227	0.585607	2.2277	0.000203175
ATV04314.1	hypothetical protein SaO11_01488 [Staphylococcus aureus O11]	90	4	10	524	60	6.70645	6.7417	1.04405	1.58244	1.26697	1.29782	0.495739	0.547764	0.719419	0.587641	2.20853	0.0139947
AID39592.1	hypothetical protein SAXN108_1151 [Staphylococcus aureus]	46.05	4	4	4	76	8.8447	9.17334	1.29829	1.31257	1.31262	1.30782	0.568703	0.589076	0.637116	0.598298	2.18591	4.43435e-06
AJP20457.1	serine-aspartate repeat family protein, SdrH [Staphylococcus aureus]	21	5	5	19	419	46.6707	8.51416	1.41539	1.34706	1.06233	1.27493	0.611717	0.580877	0.58162	0.591405	2.15576	0.00325478
AVO70127.1	DUF2648 domain-containing protein [Staphylococcus aureus]	27.27	1	1	9	33	3.86011	9.5249	0.934102	1.15223	1.72825	1.27153	0.604805	0.558662	0.6067	0.590056	2.15493	0.0454449
WP_111762720.1	copper-translocating P-type ATPase [Staphylococcus aureus]	1.62	2	2	8	802	86.7225	6.06201	1.26957	1.21571	1.41143	1.2989	0.614313	0.560393	0.635104	0.60327	2.1531	0.000370168
AVO67984.1	hypothetical protein C6V85_02070 [Staphylococcus aureus]	33.33	13	16	53	495	55.465	5.17334	1.18293	1.37954	1.29598	1.28615	0.609794	0.60049	0.591868	0.600718	2.14102	0.00027805
ATV04033.1	DNA-binding response regulator [Staphylococcus aureus O11]	3.17	1	1	1	189	21.4643	5.92236	1.40075	1.20641	1.25815	1.28844	0.538817	0.619992	0.646876	0.601895	2.14063	0.000498764
WP_000410354.1	MULTISPECIES: hypothetical protein [Staphylococcus]	1.69	1	1	2	415	49.2729	8.35303	1.26535	1.24291	1.34777	1.28534	0.551437	0.609096	0.643963	0.601499	2.1369	8.14194e-05
WP_078062733.1	YSIRK-type signal peptide-containing protein [Staphylococcus aureus]	51.47	1	36	201	680	76.5082	8.44092	1.12848	1.36242	1.33215	1.27435	0.604106	0.600746	0.589676	0.598176	2.1304	0.000779023
AXN68783.1	protein VraX [Staphylococcus aureus]	87.27	4	4	31	55	6.49622	5.64307	1.22017	1.20467	1.40783	1.27756	0.573924	0.556823	0.679782	0.60351	2.11688	0.000882465
WP_063653160.1	hyperosmolarity resistance protein Ebh [Staphylococcus aureus]	1.17	10	11	16	10421	1122.22	6.27783	1.4044	1.19916	1.18987	1.26447	0.543814	0.659453	0.595954	0.59974	2.10837	0.00101919
WP_078056515.1	PBP2a family beta-lactam-resistant peptidoglycan transpeptidase MecA [Staphylococcus aureus]	64.87	1	55	864	669	76.2722	8.70459	1.36239	1.21401	1.2678	1.2814	0.638811	0.56852	0.618496	0.608609	2.10546	0.000151984
WP_000022649.1	hypothetical protein [Staphylococcus aureus]	1.74	1	1	2	402	45.3807	5.77002	1.1387	1.30837	1.41227	1.28645	0.628875	0.580236	0.624996	0.611369	2.10421	0.00114567
AVO69701.1	RNA-directed DNA polymerase [Staphylococcus aureus]	2.66	1	1	1	338	40.0179	9.46631	1.22569	1.29432	1.33594	1.28532	0.592555	0.654545	0.600072	0.615724	2.08749	5.85004e-05
WP_001019597.1	hypothetical protein [Staphylococcus aureus]	5.63	1	1	1	213	24.5409	4.66553	1.22601	1.26443	1.35349	1.28131	0.54458	0.645062	0.65999	0.616544	2.07821	0.000221238
AJP64923.1	superantigen-like protein [Staphylococcus aureus]	3.02	1	1	1	232	26.747	8.74854	1.31336	1.27972	1.24997	1.28102	0.642847	0.604075	0.610849	0.619257	2.06863	7.10543e-06
ATV03054.1	Protein EsaA [Staphylococcus aureus O11]	56.39	1	67	387	1009	114.785	6.50732	1.08611	1.44766	1.31397	1.28258	0.62272	0.609645	0.640179	0.624181	2.05482	0.00340848
WP_107291640.1	DUF1108 family protein [Staphylococcus aureus]	9.76	1	1	1	82	9.62775	4.70361	1.28384	1.38261	1.16173	1.27606	0.613179	0.634343	0.646956	0.631493	2.02071	0.0005681
ATV03060.1	ESAT-6 secretion system extracellular protein B [Staphylococcus aureus O11]	57.69	5	5	27	104	11.5029	6.1001	1.24265	1.30492	1.24151	1.26302	0.665973	0.626102	0.624686	0.638921	1.97681	1.51382e-05
WP_045173343.1	MULTISPECIES: DUF1672 domain-containing protein [Staphylococcus]	21.45	3	7	44	317	36.3623	6.81494	1.26605	1.2147	1.26809	1.24961	0.604734	0.62726	0.679514	0.637169	1.96119	2.66232e-05
AJP64594.1	phosphonate ABC transporter substrate-binding protein [Staphylococcus aureus]	4.72	2	2	4	318	35.0085	9.12939	1.35559	1.21246	1.23989	1.26932	0.753542	0.638287	0.551088	0.647639	1.95991	0.00105506
WP_000728946.1	MULTISPECIES: protein EsaA [Staphylococcus]	58.08	1	68	407	1009	114.768	6.58057	1.21851	1.28404	1.28265	1.26173	0.596677	0.659609	0.684485	0.646924	1.95036	5.44211e-05
WP_049873941.1	LysM peptidoglycan-binding domain-containing protein [Staphylococcus aureus]	2.05	1	1	1	341	38.4103	9.23193	1.38974	1.22793	1.15677	1.25815	0.592315	0.6878	0.671421	0.650512	1.93409	0.00125976
WP_014532694.1	MULTISPECIES: hypothetical protein [Bacteria]	41.94	1	1	1	31	3.69011	10.5503	1.29371	1.24514	1.24047	1.25978	0.727708	0.64142	0.588659	0.652596	1.93041	0.000159208
WP_006188544.1	MULTISPECIES: regulatory protein BlaR1 [Staphylococcus]	1.88	1	1	9	426	50.1108	9.5249	1.25856	1.25159	1.23187	1.24734	0.643831	0.641329	0.664497	0.649886	1.91932	6.51427e-07
WP_000138360.1	MULTISPECIES: penicillin-binding protein [Staphylococcus]	61.76	1	44	269	727	80.3759	8.80713	1.07412	1.52935	1.1892	1.26423	0.628507	0.692226	0.657784	0.659506	1.91693	0.0118263
ATV04943.1	hypothetical protein SaO11_02117 [Staphylococcus aureus O11]	18.6	1	1	1	43	4.79167	9.81787	1.42329	1.06078	1.26142	1.2485	0.657214	0.608506	0.692053	0.652591	1.91314	0.00519839
AXN68475.1	protein EsaA [Staphylococcus aureus]	58.08	1	67	400	1009	114.659	6.55127	0.951003	1.49807	1.35213	1.26707	0.677172	0.651656	0.659457	0.662762	1.9118	0.0210007
ATV03062.1	hypothetical protein SaO11_00236 [Staphylococcus aureus O11]	57.28	6	6	28	103	11.1935	5.78271	1.23307	1.25766	1.23966	1.24346	0.623446	0.644168	0.695611	0.654408	1.90014	1.30463e-05
AJP18849.1	toxin [Staphylococcus aureus]	36.45	8	8	59	203	23.2012	9.5542	1.24703	1.2613	1.21444	1.24092	0.660975	0.676596	0.625385	0.654319	1.89651	8.94864e-06
AVO69451.1	protein map [Staphylococcus aureus]	40.13	9	23	120	476	53.3448	9.96436	1.2119	1.29184	1.22212	1.24195	0.679023	0.633447	0.657245	0.656572	1.89157	3.25195e-05
AVO67678.1	tandem-type lipoprotein [Staphylococcus aureus]	31.25	1	10	26	256	29.7241	8.27979	1.14373	1.25183	1.34918	1.24825	0.660717	0.609999	0.717744	0.66282	1.88323	0.000945415
AXN69096.1	teichoic acid D-Ala incorporation-associated protein DltX [Staphylococcus aureus]	14	1	1	1	50	5.90509	9.0415	1.18476	1.25786	1.30257	1.2484	0.692829	0.648816	0.660154	0.667266	1.87091	9.37781e-05
AVO69367.1	epoxyqueuosine reductase [Staphylococcus aureus]	2.11	1	1	1	380	42.4236	6.58057	1.1889	1.31553	1.2474	1.25061	0.653416	0.715906	0.640945	0.670089	1.86633	0.000179365
AJP30183.1	transglycosylase [Staphylococcus aureus]	6.64	2	2	4	301	34.4961	9.1001	1.34774	1.18784	1.21362	1.24973	0.644559	0.682867	0.693718	0.673715	1.85499	0.000370972
AVO67936.1	hypothetical protein C6V85_01810 [Staphylococcus aureus]	22.22	1	1	4	63	7.35663	4.64014	1.10975	1.192	1.40979	1.23718	0.635247	0.653479	0.718367	0.669031	1.84921	0.00363346
AJP29078.1	hypothetical protein UC19_02770 [Staphylococcus aureus]	48.81	2	9	156	168	18.5955	9.15869	1.32102	1.25971	1.06813	1.21629	0.688002	0.656515	0.634072	0.65953	1.84417	0.00201328
ATV04931.1	Autolysin E [Staphylococcus aureus O11]	18.4	4	4	5	212	24.3743	8.93896	1.1902	1.32029	1.27211	1.26087	0.663736	0.704193	0.68981	0.685913	1.83823	0.000133174
AVO69289.1	autolysin [Staphylococcus aureus]	59.15	17	17	82	284	32.5086	9.24658	1.14144	1.29089	1.26534	1.23256	0.658308	0.650813	0.713877	0.674333	1.82782	0.000373739
WP_114914772.1	penicillin-binding protein [Staphylococcus aureus]	64.37	2	47	295	727	80.2588	8.76318	1.25802	1.24238	1.24668	1.24903	0.709415	0.647838	0.701485	0.686246	1.82009	9.29245e-06
AID38542.1	Siderophore staphylobactin biosynthesis protein SbnA [Staphylococcus aureus]	2.53	1	1	1	237	26.4968	7.66455	1.17043	1.22796	1.31072	1.23637	0.569379	0.744418	0.734454	0.68275	1.81087	0.00137174
WP_061869749.1	CPBP family intramembrane metalloprotease SdpB [Staphylococcus aureus]	6.44	1	1	1	233	26.4895	8.71924	1.53808	1.18278	0.972693	1.23118	0.68459	0.670205	0.70573	0.686842	1.79253	0.0301407
AJP66067.1	hypothetical protein UG86_08415 [Staphylococcus aureus]	35.9	2	2	2	39	4.59219	9.70068	1.24838	1.21925	1.19215	1.21993	0.606624	0.656148	0.795106	0.685959	1.77842	0.000810189
AXN69229.1	DUF5011 domain-containing protein [Staphylococcus aureus]	8.57	1	1	1	105	11.3379	7.23975	1.09094	1.23771	1.35572	1.22812	0.650295	0.651446	0.772307	0.691349	1.77642	0.00344929
AJP28792.1	5'-nucleotidase [Staphylococcus aureus]	39.19	1	15	111	296	33.3313	9.49561	1.12965	1.23496	1.36347	1.24269	0.74099	0.573676	0.805699	0.706789	1.75822	0.00518242
WP_001154857.1	MULTISPECIES: hypothetical protein [Staphylococcus]	1.34	1	1	1	524	62.0683	7.32764	0.998244	1.27453	1.40662	1.22646	0.724672	0.672076	0.705194	0.700648	1.75047	0.0122988
WP_072468916.1	MULTISPECIES: DNA internalization-related competence protein ComEC/Rec2 [Staphylococcus]	1.4	1	1	1	715	83.033	9.61279	1.31296	1.14822	1.21089	1.22402	0.782333	0.669009	0.648175	0.699839	1.74901	0.00118026
AJP20983.1	hypothetical protein TW63_12765 [Staphylococcus aureus]	20.63	1	1	9	63	7.27972	5.80811	1.22193	1.10952	1.28267	1.2047	0.624756	0.709924	0.73777	0.690817	1.74388	0.0010911
WP_001123275.1	4-oxalocrotonate tautomerase [Staphylococcus aureus]	91.8	1	7	80	61	6.75357	7.41553	1.14608	1.02025	1.46531	1.21055	0.597978	0.641186	0.844811	0.694658	1.74265	0.027863
AID38833.1	Ferrous iron transport periplasmic protein EfeO, contains peptidase-M75 domain and (frequently) cupredoxin-like domain [Staphylococcus aureus]	3.67	1	1	1	218	24.7387	5.49072	1.19115	1.13581	1.32514	1.21737	0.630801	0.66876	0.802927	0.700829	1.73704	0.00253465
AID38488.1	Methicillin resistance regulatory sensor-transducer MecR1 [Staphylococcus aureus]	38.98	17	17	231	431	50.7405	7.62061	1.21775	1.2018	1.2128	1.21078	0.727914	0.697974	0.678264	0.701384	1.72628	4.70871e-06
AJP29434.1	cysteine protease [Staphylococcus aureus]	41.98	20	20	90	393	44.5673	5.97314	1.11603	1.23396	1.22156	1.19052	0.687448	0.692899	0.692107	0.690818	1.72334	0.000182513
WP_000170163.1	Asp-tRNA(Asn)/Glu-tRNA(Gln) amidotransferase GatCAB subunit C [Staphylococcus aureus]	88	1	7	132	100	11.3026	4.44971	1.11963	1.41307	1.13434	1.22235	0.503776	0.821067	0.812773	0.712539	1.71548	0.0226829
AJP18884.1	superantigen-like protein [Staphylococcus aureus]	4.74	1	1	1	232	26.7031	9.18799	1.27889	1.17408	1.19147	1.21481	0.698638	0.681843	0.749859	0.710113	1.71073	0.000192403
AJP19368.1	chaperone protein ClpB [Staphylococcus aureus]	42.81	36	38	177	869	98.3117	5.05908	1.22197	1.19665	1.19178	1.20347	0.705855	0.695823	0.717569	0.706416	1.70362	1.58227e-06
AJP30484.1	ATP synthase subunit A [Staphylococcus aureus]	4.13	1	1	1	242	27.5818	9.12939	1.22989	1.34021	1.08179	1.2173	0.727229	0.660923	0.75579	0.714647	1.70335	0.00327169
AJP30644.1	molybdenum ABC transporter substrate-binding protein [Staphylococcus aureus]	54.65	4	20	77	258	28.7921	9.15869	1.07303	1.19878	1.35942	1.21041	0.700903	0.671541	0.762771	0.711739	1.70064	0.00461326
WP_020977349.1	MarR family transcriptional regulator [Staphylococcus aureus]	39.1	1	5	13	133	15.6042	5.36377	1.37975	1.17777	1.07458	1.2107	0.644831	0.700722	0.795801	0.713785	1.69617	0.00762032
WP_000058632.1	MULTISPECIES: transcriptional regulator [Staphylococcus]	6.47	1	1	1	139	16.1334	9.17334	1.35791	1.17935	1.10077	1.21268	0.670893	0.730662	0.744236	0.715264	1.69542	0.00330361
AVO68683.1	superantigen-like protein SSL13 [Staphylococcus aureus]	18.26	2	5	13	241	27.4381	9.34912	1.24299	1.25846	1.20443	1.23529	0.739546	0.713024	0.734749	0.729106	1.69426	9.55462e-06
WP_000455584.1	MULTISPECIES: UPF0223 family protein [Staphylococcus]	56.04	1	7	43	91	10.7692	5.05908	1.49385	0.976437	1.14269	1.20432	0.671942	0.735693	0.742844	0.716827	1.68008	0.0341129
WP_001044253.1	hypothetical protein [Staphylococcus aureus]	23.59	5	10	20	390	43.3621	6.60986	1.15267	1.2232	1.22316	1.19968	0.703773	0.717516	0.722415	0.714568	1.67888	3.62959e-05
WP_114639923.1	acetyl-CoA C-acyltransferase [Staphylococcus aureus]	2.71	1	1	1	369	40.0276	6.87354	1.21575	1.19057	1.21321	1.20651	0.706567	0.708994	0.757547	0.724369	1.6656	1.26941e-05
WP_001805864.1	glycosyl transferase [Staphylococcus aureus]	41.46	1	6	13	164	18.5756	5.23682	1.26437	1.14583	1.20796	1.20605	0.689369	0.755683	0.731056	0.725369	1.66267	0.000257168
WP_100292247.1	hyaluronate lyase [Staphylococcus aureus]	1.37	1	1	2	658	74.6405	8.68994	1.05531	1.23171	1.315	1.20067	0.69398	0.654116	0.820234	0.722776	1.6612	0.00640784
AJP20895.1	nickel ABC transporter substrate-binding protein [Staphylococcus aureus]	24.81	1	14	20	532	59.9974	8.70459	1.13631	1.23504	1.25757	1.20964	0.731054	0.790613	0.667585	0.72975	1.65761	0.000736147
AVO67853.1	type VII secretion protein EsaA [Staphylococcus aureus]	59.56	2	70	423	1009	114.683	6.63916	1.00409	1.24633	1.32242	1.19095	0.797393	0.664461	0.695347	0.719067	1.65624	0.0105324
ATV03812.1	ABC transporter extracellular binding protein [Staphylococcus aureus O11]	11.92	4	4	5	344	39.9662	7.23975	1.18695	1.17657	1.25167	1.20507	0.698387	0.715316	0.782259	0.731987	1.6463	0.00016861
WP_000720620.1	MULTISPECIES: hypothetical protein [Staphylococcus]	16.67	4	4	9	234	26.5743	8.92432	1.13962	1.25292	1.22068	1.20441	0.735231	0.772654	0.68855	0.732145	1.64504	0.000342255
AVO69985.1	tandem-type lipoprotein [Staphylococcus aureus]	54.17	9	15	78	264	30.8128	9.31982	1.07999	1.26448	1.20402	1.18283	0.758096	0.704523	0.694947	0.719189	1.64467	0.00130598
AID40424.1	Transporter associated with VraSR [Staphylococcus aureus]	4.55	1	1	1	176	20.47	8.96826	1.04737	1.23293	1.32352	1.20128	0.612187	0.755486	0.829635	0.732436	1.64011	0.0105214
WP_000289216.1	MULTISPECIES: transcriptional regulator [Staphylococcus]	20.27	1	3	5	148	17.4392	7.98682	1.26951	1.09343	1.23174	1.19823	0.710552	0.713317	0.76944	0.731103	1.63893	0.00119618
WP_001208888.1	MULTISPECIES: FKLRK protein [Staphylococcus]	6.45	1	4	10	496	56.1302	5.021	1.23631	1.25864	1.11629	1.20374	0.74562	0.759241	0.705606	0.736822	1.6337	0.000578338
AVO70222.1	nickel ABC transporter substrate-binding protein [Staphylococcus aureus]	28.94	13	13	33	470	53.2145	8.98291	1.23729	1.1767	1.15578	1.18992	0.726777	0.739523	0.722179	0.729493	1.63116	5.10135e-05
WP_042109203.1	rod shape-determining protein MreC [Staphylococcus aureus]	40.71	10	10	27	280	30.9632	9.02686	1.2516	1.17633	1.18808	1.20534	0.744035	0.756458	0.718458	0.73965	1.6296	5.64058e-05
WP_001639139.1	EMYY motif lipoprotein [Staphylococcus aureus]	36.11	12	13	31	288	33.5056	9.20264	1.17964	1.19039	1.19296	1.18767	0.723316	0.705697	0.757992	0.729002	1.62917	8.58234e-06
YP_501123.1	PTS system sucrose-specific transporter subunit IIBC [Staphylococcus aureus subsp. aureus NCTC 8325]	1.44	1	1	2	416	44.235	9.53955	1.13427	1.23492	1.22247	1.19722	0.73001	0.749602	0.741549	0.740387	1.61702	0.000143064
AVO69964.1	nickel ABC transporter, nickel/metallophore periplasmic binding protein [Staphylococcus aureus]	24.81	1	14	22	532	59.9844	8.79248	1.12034	1.2941	1.10091	1.17178	0.770894	0.684662	0.722712	0.726089	1.61383	0.00254858
AXN68927.1	lipoteichoic acid synthase [Staphylococcus aureus]	44.43	28	28	428	646	74.353	9.0415	1.14514	1.21758	1.1908	1.18451	0.748056	0.726661	0.730268	0.734995	1.61159	3.48553e-05
WP_031885238.1	MULTISPECIES: phage protein [Staphylococcus]	16.15	2	2	2	130	15.3263	9.37842	1.08607	1.29945	1.20246	1.19599	0.754975	0.730938	0.746558	0.744157	1.60718	0.00189397
WP_077467061.1	penicillin-binding protein 2 [Staphylococcus aureus]	52.95	36	36	181	678	75.6912	9.20264	1.18429	1.19624	1.16592	1.18215	0.741378	0.748707	0.730786	0.74029	1.59688	1.72384e-06
AJP64562.1	MarR family transcriptional regulator [Staphylococcus aureus]	3.6	1	1	2	250	29.8789	8.98291	1.28225	1.21496	1.0825	1.19324	0.75046	0.793625	0.705907	0.749997	1.59099	0.00226924
AXN68853.1	NupC/NupG family nucleoside CNT transporter [Staphylococcus aureus]	1.71	1	1	2	409	44.9863	8.06006	1.00596	1.12547	1.42094	1.18412	0.74048	0.687165	0.815008	0.747551	1.58401	0.0275312
AVO67840.1	ribose transporter RbsU [Staphylococcus aureus]	5.46	2	2	4	293	31.2531	10.1401	1.01859	1.17952	1.36335	1.18715	0.806732	0.691517	0.770068	0.756106	1.57009	0.0149014
AJP64728.1	protein esaC [Staphylococcus aureus]	47.69	9	9	24	130	14.9397	8.68994	1.17256	1.18322	1.21332	1.1897	0.77241	0.761057	0.748431	0.760633	1.56409	6.81899e-06
AJP18736.1	nucleoside hydrolase [Staphylococcus aureus]	2.25	1	1	1	311	33.7973	4.91943	1.21745	1.1449	1.18874	1.1837	0.761951	0.764941	0.750546	0.759146	1.55925	3.91336e-05
AJP30649.1	ferrichrome ABC transporter substrate-binding protein [Staphylococcus aureus]	43.71	2	15	54	302	33.9759	9.1001	1.15978	1.24222	1.15174	1.18458	0.797199	0.769092	0.721491	0.762594	1.55336	0.000315978
AVO69137.1	tetratricopeptide repeat protein [Staphylococcus aureus]	6.31	2	2	2	222	25.7019	4.7417	1.35672	1.19353	0.952417	1.16756	0.806871	0.732272	0.72212	0.753754	1.54899	0.0263921
AVO68482.1	XRE family transcriptional regulator [Staphylococcus aureus]	17.46	1	1	1	63	7.27687	5.99854	1.17524	1.19913	1.17394	1.18277	0.745303	0.790674	0.756339	0.764105	1.54791	1.24452e-05
AVO68343.1	thermonuclease [Staphylococcus aureus]	35.96	9	9	24	228	25.074	9.17334	1.11857	1.19015	1.19876	1.16916	0.731092	0.810496	0.733806	0.758465	1.54149	0.000350878
AND43586.1	hypothetical protein ASL18_01855 [Staphylococcus aureus]	12.5	1	1	1	48	5.75123	7.25439	1.33624	0.987635	1.19853	1.17413	0.66615	0.811146	0.811075	0.762791	1.53926	0.0215234
AXN69463.1	hypothetical protein LR49_15105 [Staphylococcus aureus]	84.51	9	9	85	71	8.15617	4.93213	1.06887	1.07881	1.37202	1.17323	0.633542	0.748733	0.905235	0.762503	1.53866	0.0317205
AJP19738.1	gamma-aminobutyrate permease [Staphylococcus aureus]	1.45	1	1	1	484	53.3509	9.5542	1.11985	1.28301	1.1378	1.18022	0.745436	0.747947	0.811792	0.768392	1.53596	0.00182497
ATV03330.1	Putative phosphotransferase [Staphylococcus aureus O11]	16.1	5	5	8	323	37.1088	5.16064	1.30087	1.07042	1.02273	1.13134	0.738421	0.696936	0.776624	0.737327	1.53438	0.011405
WP_000769829.1	MULTISPECIES: superantigen-like protein SSL7 [Staphylococcus]	7.36	2	2	2	231	26.0356	7.53271	1.1986	1.13434	1.1724	1.16845	0.788681	0.7791	0.732154	0.766645	1.5241	9.55834e-05
WP_058142989.1	hypothetical protein [Staphylococcus aureus]	57.89	1	14	55	209	23.423	5.73193	1.20219	1.21149	1.01675	1.14348	0.721454	0.769744	0.760912	0.750704	1.5232	0.00381203
AJP28986.1	Clp protease ClpX [Staphylococcus aureus]	51.83	4	42	231	818	91.0075	5.73193	1.09312	1.15731	1.17833	1.14292	0.718612	0.772534	0.760726	0.750624	1.52263	0.000208168
WP_000725608.1	MULTISPECIES: hypothetical protein [Staphylococcus]	41.44	19	19	47	514	56.1201	6.97607	1.20506	1.14089	1.15861	1.16819	0.775027	0.771632	0.760052	0.768904	1.51929	3.47214e-05
AXN68957.1	threonine/serine exporter ThrE family protein [Staphylococcus aureus]	11.07	3	3	3	253	27.4096	5.85889	1.12908	1.19732	1.15023	1.15888	0.81171	0.7509	0.728087	0.763566	1.51772	0.000249403
WP_001792475.1	MULTISPECIES: MMPL family transporter [Staphylococcus]	2.07	1	2	4	822	90.5651	7.04932	1.31163	1.09176	1.10298	1.16879	0.770717	0.76771	0.781216	0.773214	1.5116	0.00524488
AJP20749.1	N-acetyl-L,L-diaminopimelate deacetylase [Staphylococcus aureus]	4.83	2	2	3	373	41.4783	6.44287	1.02216	1.0556	1.23153	1.1031	0.670368	0.699179	0.824961	0.731502	1.50799	0.00988255
WP_001003423.1	phage tail tape measure protein [Staphylococcus aureus]	1.32	1	2	5	1890	207.845	9.81787	1.18925	1.1391	1.18206	1.17014	0.76078	0.755148	0.812152	0.776027	1.50786	7.99655e-05
WP_060649839.1	mannosyl-glycoprotein endo-beta-N-acetylglucosamidase [Staphylococcus aureus]	54.7	1	65	996	1254	137.018	9.59814	0.965639	1.26064	1.28889	1.17172	0.748718	0.797544	0.785244	0.777169	1.50768	0.0194474
WP_054189339.1	bifunctional acetaldehyde-CoA/alcohol dehydrogenase [Staphylococcus aureus]	34.64	1	29	127	869	94.8676	5.92236	1.17951	1.16269	1.16844	1.17021	0.76828	0.744368	0.817255	0.776634	1.50677	5.7498e-05
ATV04627.1	Adenylosuccinate lyase [Staphylococcus aureus O11]	44.08	1	18	56	431	49.5602	5.85889	1.14841	1.1839	1.19175	1.17469	0.784657	0.727356	0.833352	0.781788	1.50256	0.000299079
WP_001641489.1	hypothetical protein [Staphylococcus aureus]	10	1	1	1	70	8.0192	7.25439	1.24497	1.34509	0.940648	1.1769	0.763858	0.855235	0.73371	0.784268	1.50064	0.0365009
WP_000876896.1	toll/interleukin-1 receptor domain-containing protein [Staphylococcus aureus]	1.74	1	1	7	344	41.8701	9.5249	1.08298	1.39674	1.02723	1.16898	0.7614	0.765984	0.827325	0.784903	1.48933	0.0303862
WP_001001347.1	MULTISPECIES: kinase [Staphylococcus]	2.79	2	2	2	502	58.6944	6.68311	1.29941	1.13822	1.01247	1.15003	0.80562	0.804881	0.708985	0.773162	1.48744	0.0133355
AVO67862.1	ADP-ribosylating toxin [Staphylococcus aureus]	41.37	26	26	92	614	68.1637	9.02686	1.14565	1.19262	1.14038	1.15955	0.778321	0.78504	0.776917	0.780093	1.48643	2.27057e-05
AJP20615.1	6-phospho-beta-galactosidase [Staphylococcus aureus]	17.87	8	8	12	470	54.5146	5.2749	1.21978	1.16596	1.18359	1.18978	0.827366	0.786415	0.7882	0.80066	1.486	4.73863e-05
AJP19373.1	phosphatidylethanolamine-binding protein [Staphylococcus aureus]	6.43	1	1	1	171	19.3487	5.18604	1.02538	1.41751	1.06896	1.17062	0.793433	0.74015	0.83458	0.789388	1.48294	0.0399274
AVO67680.1	tandem-type lipoprotein [Staphylococcus aureus]	26.17	1	8	18	256	29.8122	8.93896	1.23409	1.0903	1.17136	1.16525	0.783503	0.823401	0.751791	0.786232	1.48207	0.0012321
WP_000035324.1	pyruvate dehydrogenase (acetyl-transferring) E1 component subunit alpha [Staphylococcus aureus]	51.08	1	15	137	370	41.4339	4.99561	1.26836	1.16495	1.06253	1.16528	0.76552	0.792067	0.801759	0.786449	1.4817	0.00329765
AVO68261.1	hypothetical protein C6V85_03620 [Staphylococcus aureus]	11.76	1	1	2	68	8.10562	9.31982	1.08472	1.38781	1.0321	1.16821	0.753615	0.827952	0.792002	0.791189	1.47652	0.0288543
AJP19139.1	UDP pyrophosphate phosphatase [Staphylococcus aureus]	7.56	2	2	3	291	32.2896	9.18799	1.34522	1.19687	0.97037	1.17082	0.787568	0.768753	0.833805	0.796708	1.46957	0.0277915
AXN68875.1	LysM peptidoglycan-binding domain-containing protein [Staphylococcus aureus]	20	4	4	35	265	28.1694	6.62451	1.18035	1.11027	1.13757	1.14273	0.770645	0.774909	0.789889	0.778481	1.4679	6.74625e-05
AJP18700.1	peptide ABC transporter substrate-binding protein [Staphylococcus aureus]	1.18	1	1	1	591	67.0002	9.0708	1.04231	1.19124	1.24809	1.16055	0.733981	0.788213	0.855539	0.792578	1.46427	0.00650007
AJP19345.1	cation:proton antiporter [Staphylococcus aureus]	2.37	2	2	2	801	89.3828	9.0708	1.17004	1.16615	1.14273	1.15964	0.867683	0.750273	0.766136	0.794698	1.45922	0.000640888
AXN67239.1	hypothetical protein LR49_02695 [Staphylococcus aureus]	35.14	3	3	8	74	8.96718	5.12256	1.18107	0.996387	1.28119	1.15288	0.728479	0.86505	0.777999	0.790509	1.4584	0.0172674
AXN68410.1	hexose-6-phosphate:phosphate antiporter [Staphylococcus aureus]	1.74	1	1	1	459	50.962	9.21729	1.29928	0.971683	1.19408	1.15502	0.785405	0.822912	0.773817	0.794044	1.4546	0.0209291
AJP21067.1	amino acid APC transporter [Staphylococcus aureus]	2.94	1	2	6	476	51.6428	9.12939	1.07772	1.17974	1.2217	1.15972	0.85295	0.759391	0.785822	0.799388	1.45076	0.00212038
WP_001801013.1	DUF2482 family protein [Staphylococcus aureus]	24.21	2	2	9	95	10.7144	5.50342	0.928586	1.23549	1.27733	1.14714	0.753476	0.80651	0.815222	0.791736	1.44889	0.0334077
AJP19508.1	SCP-like extracellular protein [Staphylococcus aureus]	23.77	7	7	14	345	39.6013	8.79248	1.24725	1.08755	1.10154	1.14545	0.768535	0.761919	0.841517	0.790657	1.44873	0.00340915
WP_001790880.1	methionine ABC transporter ATP-binding protein [Staphylococcus aureus]	2.18	1	1	1	321	36.2487	6.80029	1.1449	1.14572	1.17712	1.15591	0.76535	0.789172	0.839273	0.797932	1.44863	0.00012216
AJP30120.1	glutamyl-tRNA reductase [Staphylococcus aureus]	2.46	1	1	1	448	50.0983	5.96045	1.1108	1.20165	1.1634	1.15862	0.882203	0.787391	0.738453	0.802682	1.44343	0.00201825
ATV03271.1	N-acetylmuramoyl-L-alanine amidase sle1 [Staphylococcus aureus O11]	23.28	1	7	81	335	35.9048	9.67139	1.28923	1.11041	1.21122	1.20362	0.812798	0.854502	0.837892	0.835064	1.44135	0.00227263
AXN66864.1	hypothetical protein LR49_00695 [Staphylococcus aureus]	25.37	3	3	28	67	7.89398	5.37646	1.01022	1.23527	1.17377	1.13975	0.683009	0.79597	0.901477	0.793486	1.43639	0.0198042
WP_001557355.1	MULTISPECIES: DUF1672 domain-containing protein [Staphylococcus]	50.97	13	18	82	308	35.5118	8.5874	1.13892	1.17624	1.14682	1.15399	0.810473	0.771496	0.829336	0.803768	1.43573	6.84398e-05
AJP28600.1	iron ABC transporter substrate-binding protein [Staphylococcus aureus]	21.52	7	7	12	330	36.7935	9.0708	1.05225	1.17303	1.23894	1.15474	0.816888	0.802912	0.793273	0.804357	1.43561	0.00313278
AJP66055.1	preprotein translocase subunit YajC [Staphylococcus aureus]	22.09	2	2	13	86	9.63128	9.77393	1.26847	1.10553	1.05083	1.14161	0.808086	0.765194	0.813564	0.795615	1.43488	0.00672535
AJP22676.1	hypothetical protein UC16_07625 [Staphylococcus aureus]	34.04	2	2	4	47	5.52417	10.3745	1.16065	1.11381	1.14383	1.13943	0.796791	0.848948	0.742804	0.796181	1.43112	0.000515328
ATV04320.1	Putative N-acetylmuramoyl-L-alanine amidase [Staphylococcus aureus O11]	4.07	1	1	3	270	30.2405	6.1001	1.17928	1.13728	1.10822	1.14159	0.740833	0.876077	0.78	0.79897	1.42883	0.00161911
AJP20774.1	membrane protein [Staphylococcus aureus]	15.22	10	10	23	460	52.1147	9.02686	1.07002	1.16402	1.21586	1.14997	0.798586	0.779712	0.840023	0.806107	1.42657	0.00174727
AXN68948.1	siderophore ABC transporter substrate-binding protein [Staphylococcus aureus]	47.95	20	20	76	342	37.8308	9.30518	1.07298	1.18107	1.17592	1.14332	0.809072	0.779016	0.816461	0.801517	1.42645	0.000764476
AJP64509.1	tRNA uridine 5-carboxymethylaminomethyl modification protein [Staphylococcus aureus]	25.28	2	17	38	625	70.0431	5.60498	1.22389	1.1568	1.05777	1.14615	0.818806	0.761805	0.836902	0.805838	1.42231	0.00308563
WP_046463167.1	MAP domain-containing protein [Staphylococcus aureus]	25.73	1	15	67	478	53.629	9.90576	1.07061	1.15538	1.22528	1.15042	0.843843	0.792838	0.793026	0.809902	1.42045	0.00205742
ATV02849.1	Panton-Valentine leukocidin chain F precursor [Staphylococcus aureus O11]	20.8	5	7	15	327	36.9364	9.14404	1.19688	1.13628	1.12563	1.15293	0.842222	0.805935	0.795909	0.814689	1.41518	0.000209881
AJP19964.1	membrane protein [Staphylococcus aureus]	7.6	4	4	14	487	56.8687	9.11475	1.08691	1.15869	1.13068	1.12543	0.73924	0.819146	0.829321	0.795902	1.41403	0.000734696
AJP18704.1	peptidase M23 [Staphylococcus aureus]	6.25	1	1	1	192	22.0293	9.1001	1.03116	1.20912	1.20776	1.14934	0.76579	0.83883	0.835935	0.813518	1.41281	0.00621683
AJP20259.1	glutamate-1-semialdehyde aminotransferase [Staphylococcus aureus]	30.54	1	11	43	429	46.7268	5.18604	1.07672	1.14795	1.23421	1.15296	0.829464	0.788172	0.832499	0.816712	1.41171	0.00213932
AJP18925.1	GntR family transcriptional regulator [Staphylococcus aureus]	3.72	1	1	1	242	27.9332	5.26221	1.11011	1.11559	1.21635	1.14735	0.862339	0.797891	0.779585	0.813272	1.41079	0.00143963
AVO70305.1	peptidase M4 family protein [Staphylococcus aureus]	27.71	5	12	24	498	54.9612	5.18604	1.13736	1.16076	1.15028	1.14947	0.81921	0.820315	0.807073	0.815533	1.40947	1.9566e-06
AJP20874.1	glycine/betaine ABC transporter substrate-binding protein [Staphylococcus aureus]	34.19	12	12	39	313	34.793	9.15869	1.10152	1.15574	1.13695	1.13141	0.807306	0.796979	0.805288	0.803191	1.40864	3.50969e-05
AJP20607.1	sialic acid synthase [Staphylococcus aureus]	6.08	3	3	3	658	76.0727	6.15088	1.06519	1.13348	1.27051	1.1564	0.805857	0.806485	0.85337	0.821904	1.40697	0.00583942
AJP29018.1	deoxycytidine kinase [Staphylococcus aureus]	19.09	4	4	8	220	26.1968	5.08447	1.18204	1.11517	1.14452	1.14724	0.783355	0.825576	0.838619	0.81585	1.40619	0.000203753
ATV04857.1	Protein translocase subunit SecY [Staphylococcus aureus O11]	7.29	3	3	6	425	46.5634	9.86182	0.992107	1.13664	1.26571	1.13148	0.784555	0.774235	0.855943	0.804911	1.40573	0.0171014
AJP29740.1	exonuclease [Staphylococcus aureus]	2.14	1	1	3	373	42.8547	5.12256	1.05902	1.11612	1.22946	1.13487	0.766408	0.84916	0.807661	0.807743	1.40499	0.00414203
AXN68271.1	MaoC family dehydratase [Staphylococcus aureus]	17.61	2	2	4	142	16.1262	5.5542	1.37043	1.0338	1.04547	1.1499	0.844696	0.818341	0.796436	0.819824	1.40262	0.0412078
WP_000747877.1	MULTISPECIES: D-ribose pyranase [Staphylococcus]	66.42	9	9	43	134	15.143	5.99854	1.05782	1.11974	1.16138	1.11298	0.805121	0.763641	0.812198	0.793654	1.40235	0.00069079
WP_110184183.1	pyridine nucleotide-disulfide oxidoreductase [Staphylococcus aureus]	4	1	2	2	500	57.6519	6.25244	1.25585	1.13849	1.04649	1.14694	0.816176	0.89294	0.748921	0.819345	1.39983	0.011182
WP_001058023.1	MULTISPECIES: ATP-dependent Clp protease ATP-binding subunit [Staphylococcus]	67.76	1	52	647	701	77.8457	4.99561	1.2556	1.09729	1.05437	1.13575	0.762399	0.770944	0.900836	0.811393	1.39976	0.0128738
AXN68270.1	glycerophosphoryl diester phosphodiesterase [Staphylococcus aureus]	6.88	2	2	2	247	27.8821	5.021	1.17146	1.10825	1.12749	1.13573	0.900631	0.782322	0.75542	0.812791	1.39732	0.00261517
ATV03311.1	Putative tetrapyrrole (corrin/porphyrin) methylase [Staphylococcus aureus O11]	9.21	4	4	4	380	43.2847	4.75439	1.10071	1.12078	1.19305	1.13818	0.794727	0.837321	0.828384	0.820144	1.38778	0.00050222
ATV04066.1	Sodium:alanine symporter family protein [Staphylococcus aureus O11]	1.85	1	1	3	486	52.0988	8.90967	1.13085	1.10228	1.19317	1.1421	0.806362	0.86447	0.802053	0.824295	1.38555	0.000692341
AJP29440.1	mannosyl-glycoprotein endo-beta-N-acetylglucosamidase [Staphylococcus aureus]	66.43	2	75	1202	1248	136.667	9.59814	1.21222	1.18024	1.02894	1.14047	0.821109	0.838141	0.814858	0.824703	1.38288	0.00517511
AJP65583.1	pseudouridine synthase [Staphylococcus aureus]	29.18	1	7	37	305	34.5567	5.97314	1.1544	1.1498	1.11513	1.13978	0.751222	0.883415	0.840151	0.824929	1.38167	0.00152348
AJP20106.1	DNA polymerase III subunit alpha [Staphylococcus aureus]	0.75	1	1	1	1065	122.729	6.40479	1.31186	1.02948	1.06211	1.13449	0.84165	0.752644	0.869847	0.82138	1.38119	0.0309628
AXN68994.1	protein-export membrane protein SecG [Staphylococcus aureus]	23.38	1	1	1	77	8.39366	8.00146	1.04768	1.15773	1.20584	1.13708	0.833968	0.742758	0.893662	0.823462	1.38086	0.00811266
AJP29473.1	cytochrome D ubiquinol oxidase subunit I [Staphylococcus aureus]	3.53	2	2	2	453	51.146	9.5835	1.16844	1.14993	1.08434	1.13424	0.827447	0.810505	0.83015	0.822701	1.37867	0.000288371
WP_101511523.1	hypothetical protein [Staphylococcus aureus]	7.79	2	2	2	308	36.2933	5.18604	1.13476	1.14865	1.12024	1.13455	0.811882	0.781088	0.875901	0.822957	1.37862	0.000431315
AJP30859.1	phosphoglucomutase [Staphylococcus aureus]	26.79	1	13	20	545	61.6837	6.31592	1.26259	1.028	1.1211	1.13723	0.827424	0.868077	0.781399	0.825633	1.3774	0.0127551
WP_054189320.1	D-alanyl-lipoteichoic acid biosynthesis protein DltD [Staphylococcus aureus]	26.6	1	11	33	391	44.9172	9.27588	0.935297	1.23485	1.24834	1.1395	0.762681	0.835441	0.884423	0.827515	1.37701	0.0447665
ATV03437.1	ABC transporter, substrate-binding protein [Staphylococcus aureus O11]	33.21	10	10	19	265	30.1374	7.62061	1.12318	1.17381	1.13625	1.14441	0.842877	0.825196	0.84894	0.839004	1.36401	5.33708e-05
WP_101766680.1	GNAT family N-acetyltransferase [Staphylococcus aureus]	7.5	2	2	3	160	18.4482	5.2749	0.988651	1.19537	1.17222	1.11875	0.81462	0.801215	0.845239	0.820358	1.36373	0.0110302
AJP30709.1	hypothetical protein UC19_11515 [Staphylococcus aureus]	15.05	4	4	6	206	23.9935	7.2251	1.24375	1.04256	1.12284	1.13638	0.811404	0.807946	0.884528	0.834626	1.36155	0.00899639
AJP19041.1	heme peroxidase [Staphylococcus aureus]	15.2	4	4	18	250	29.3705	5.36377	1.14933	1.11176	1.113	1.1247	0.851002	0.813743	0.815146	0.82663	1.36058	6.71178e-05
WP_110184122.1	tandem-type lipoprotein [Staphylococcus aureus]	14.9	1	4	10	255	29.4023	9.24658	1.1836	1.10321	1.14112	1.14264	0.80066	0.784719	0.938864	0.841414	1.358	0.0051207
WP_031796841.1	ATP-dependent Clp protease ATP-binding subunit [Staphylococcus aureus]	59.69	1	47	526	702	77.9477	4.99561	1.07625	1.18377	1.1455	1.13517	0.975608	0.771342	0.761712	0.83622	1.3575	0.017439
ATV04753.1	Putative thymidine kinase [Staphylococcus aureus O11]	5.03	1	1	2	199	22.2263	6.01123	1.05691	1.32013	1.03809	1.13838	0.836384	0.873815	0.805861	0.838687	1.35733	0.0323467
AJP19554.1	hypothetical protein TW63_05065 [Staphylococcus aureus]	20	1	1	5	65	7.61898	8.99756	1.22313	1.09045	1.03843	1.11734	0.787137	0.836535	0.854591	0.826088	1.35257	0.00763534
AJP20840.1	gamma-hemolysin subunit A [Staphylococcus aureus]	34.63	12	13	49	309	34.9061	9.5835	1.09136	1.12133	1.15258	1.12176	0.871064	0.812717	0.811103	0.831628	1.34887	0.000394414
WP_000240344.1	type VII secretion protein EssB [Staphylococcus aureus]	19.37	1	7	11	444	52.0097	5.74463	1.30875	1.04892	1.02346	1.12704	0.816246	0.845603	0.845235	0.835695	1.34863	0.0335892
WP_000627769.1	penicillin-binding protein [Staphylococcus aureus]	41.53	28	28	82	708	78.5889	9.0415	1.08468	1.14484	1.1287	1.11941	0.845176	0.820864	0.824631	0.830224	1.34832	0.000120445
WP_000386736.1	MULTISPECIES: hypothetical protein [Bacilli]	3.31	2	2	2	423	49.605	9.46631	0.987123	1.09616	1.26993	1.11774	0.786356	0.787396	0.914996	0.829582	1.34735	0.0360007
ATV03056.1	ESAT-6 secretion accessory factor EsaB [Staphylococcus aureus O11]	20.45	1	1	1	44	5.00564	4.43701	1.1263	1.23663	1.02869	1.13054	0.829579	0.871018	0.834169	0.844922	1.33804	0.00969275
WP_001800932.1	GHKL domain-containing protein [Staphylococcus aureus]	5.93	3	3	4	371	42.5177	5.63037	1.1026	1.03872	1.23202	1.12445	0.833231	0.841951	0.846583	0.840589	1.33769	0.00759549
AVO69522.1	co-chaperone GroES [Staphylococcus aureus]	55.32	8	8	109	94	10.4134	5.04639	1.04641	1.1197	1.22894	1.13168	0.755529	0.895021	0.887463	0.846004	1.33768	0.0148968
AVO68368.1	MetQ/NlpA family ABC transporter substrate-binding protein [Staphylococcus aureus]	47.62	13	13	40	273	30.3182	8.93896	1.06848	1.13001	1.16631	1.1216	0.82655	0.853467	0.835392	0.83847	1.33767	0.000670135
ATV04008.1	Putative glycerol uptake facilitator protein [Staphylococcus aureus O11]	5.88	3	3	8	272	28.1132	8.38232	1.05425	1.12318	1.13735	1.10493	0.88841	0.807454	0.78438	0.826748	1.33647	0.00238947
ATV04658.1	Putative leukocidin F subunit [Staphylococcus aureus O11]	62.72	1	22	236	338	38.6391	8.33838	1.08605	1.11039	1.16595	1.1208	0.892855	0.759039	0.868144	0.840013	1.33426	0.00407627
WP_000473678.1	PTS glucoside EIICBA component [Staphylococcus aureus]	7.27	4	5	14	688	74.3824	6.20166	1.19906	1.05727	1.09273	1.11635	0.833013	0.832295	0.845785	0.837031	1.33371	0.00285364
AJP22281.1	RNA methyltransferase [Staphylococcus aureus]	8.54	2	2	3	246	26.8881	5.17334	1.03881	1.03983	1.24888	1.10918	0.787834	0.782599	0.925934	0.832122	1.33295	0.0301543
AJP18841.1	mechanosensitive ion channel protein MscS [Staphylococcus aureus]	5.12	1	1	1	293	32.0854	9.29053	1.06306	1.20392	1.11529	1.12742	0.873284	0.82164	0.843416	0.846113	1.33247	0.00300922
AJP66002.1	molecular chaperone DnaK [Staphylococcus aureus]	65.74	37	37	302	610	66.307	4.77979	1.06877	1.14973	1.15687	1.12512	0.855146	0.844356	0.83454	0.844681	1.33201	0.000629001
WP_001033878.1	MULTISPECIES: 5'-nucleotidase, lipoprotein e(P4) family [Staphylococcus]	39.19	1	15	112	296	33.3323	9.49561	1.10289	1.15032	1.13697	1.13006	0.878194	0.814825	0.860556	0.851191	1.32762	0.000292595
ATV03508.1	Histidine kinase protein SaeS [Staphylococcus aureus O11]	2	1	1	1	350	39.5897	5.5542	1.15636	1.10196	1.11071	1.12301	0.900774	0.804338	0.835854	0.846989	1.32588	0.00111999
WP_077446669.1	sphingomyelin phosphodiesterase [Staphylococcus aureus]	55.45	1	22	286	330	37.2308	8.70459	1.17941	1.1615	1.01932	1.12008	0.820072	0.82953	0.886521	0.845375	1.32495	0.00738872
WP_000649318.1	tandem-type lipoprotein [Staphylococcus aureus]	6.23	2	2	2	257	29.6262	8.47021	1.01568	1.22086	1.13804	1.12486	0.899917	0.802728	0.848252	0.850299	1.3229	0.0140582
AJP65441.1	methicillin resistance protein FmtA [Staphylococcus aureus]	14.36	7	7	20	397	46.0804	9.61279	1.10509	1.14694	1.10225	1.11809	0.852628	0.853236	0.831772	0.845879	1.32181	7.13785e-05
WP_000595614.1	beta-channel forming cytolysin [Staphylococcus aureus]	51.48	1	17	168	338	38.6933	8.77783	1.2438	0.969169	1.11318	1.10872	0.874533	0.846328	0.801076	0.840646	1.31889	0.0309827
AVO69875.1	transcriptional regulator [Staphylococcus aureus]	31.08	3	5	15	148	17.4522	8.45557	1.17101	1.07562	1.1144	1.12034	0.843988	0.793505	0.912277	0.849923	1.31817	0.00360711
AJP19178.1	heme ABC transporter ATP-binding protein [Staphylococcus aureus]	3.36	3	3	3	625	72.3771	5.47803	1.14142	1.21376	0.980311	1.11183	0.867157	0.831105	0.836478	0.844914	1.31591	0.0188055
AJP66578.1	lytic regulatory protein [Staphylococcus aureus]	12.12	5	5	27	363	40.6196	9.72998	1.08895	1.09503	1.18725	1.12375	0.906277	0.900309	0.755473	0.854019	1.31583	0.0100508
WP_031587019.1	hypothetical protein [Staphylococcus aureus]	59.15	1	14	52	284	32.8498	6.81494	1.14114	1.03589	1.17098	1.116	0.815893	0.825827	0.909954	0.850558	1.31208	0.00635241
AJP29955.1	aldo/keto reductase [Staphylococcus aureus]	31.79	1	8	40	302	33.4082	5.43994	0.965129	1.14617	1.23271	1.11467	0.823515	0.788931	0.936181	0.849542	1.31208	0.0428371
AJP19151.1	multidrug MFS transporter [Staphylococcus aureus]	2.06	1	1	1	388	42.1656	8.89502	1.1426	1.04766	1.16357	1.11795	0.900927	0.824191	0.832694	0.852604	1.31121	0.00354556
AVO68215.1	cupin [Staphylococcus aureus]	7.64	1	1	1	157	18.0689	5.05908	0.965073	1.26707	1.13286	1.12167	0.865409	0.810146	0.891413	0.855656	1.31088	0.0425322
ATV02902.1	Putative ornithine cyclodeaminase [Staphylococcus aureus O11]	3.31	1	1	1	332	37.1947	5.26221	1.18556	1.04223	1.12212	1.11664	0.832063	0.865247	0.86361	0.85364	1.30809	0.00357232
WP_000915236.1	membrane protein [Staphylococcus aureus]	2.88	3	3	5	868	100.392	9.64209	1.20916	1.09832	1.07355	1.12701	0.84623	0.842823	0.896003	0.861685	1.30791	0.0041717
WP_115301307.1	TIGR04141 family sporadically distributed protein [Staphylococcus aureus]	4.99	2	2	6	361	41.9617	4.88135	0.984402	1.10793	1.22915	1.10716	0.81917	0.860469	0.861717	0.847119	1.30697	0.0225449
WP_029644453.1	LysM peptidoglycan-binding domain-containing protein [Staphylococcus aureus]	24.92	1	7	76	329	35.2173	9.5835	1.20264	1.11427	1.05101	1.12264	0.851122	0.794523	0.934849	0.860165	1.30514	0.0118972
AVO69687.1	galactose-6-phosphate isomerase subunit LacA [Staphylococcus aureus]	7.75	1	1	2	142	15.3847	5.35107	1.01477	1.10494	1.20718	1.10896	0.772555	0.814536	0.965055	0.850716	1.30357	0.0328359
ATV04951.1	Putative transport protein [Staphylococcus aureus O11]	4.26	2	2	4	423	44.6873	8.85107	1.17688	1.07671	1.11595	1.12318	0.810682	0.883341	0.893009	0.862344	1.30247	0.00261008
AND45007.1	gamma-aminobutyrate permease [Staphylococcus aureus]	2.01	1	1	1	497	54.1977	9.14404	1.20202	0.997671	1.13061	1.1101	0.798521	0.807329	0.95672	0.85419	1.29959	0.0315267
WP_044416288.1	NADP-dependent phosphogluconate dehydrogenase [Staphylococcus aureus]	36.97	20	20	89	468	51.7631	5.12256	1.09578	1.13285	1.11067	1.1131	0.854795	0.862536	0.852288	0.856539	1.29953	2.15265e-05
ATV05015.1	putative nitrate transporter NarT [Staphylococcus aureus O11]	2.06	1	1	1	389	42.0946	9.5249	1.1733	1.14324	1.03649	1.11768	0.949726	0.829919	0.801028	0.860224	1.29929	0.0139288
AVO67735.1	sugar transferase [Staphylococcus aureus]	20	3	3	11	185	21.0492	9.29053	1.03943	1.11577	1.04047	1.06522	0.784914	0.833238	0.843647	0.8206	1.2981	0.00140914
AVO68607.1	hypothetical protein C6V85_05455 [Staphylococcus aureus]	54.33	14	14	62	208	23.8449	9.30518	1.02725	1.15704	1.15462	1.11297	0.846198	0.852476	0.875954	0.85821	1.29685	0.00435347
AVO68114.1	GTP cyclohydrolase I FolE2 [Staphylococcus aureus]	35.27	11	11	26	292	33.4598	5.30029	1.15872	1.10894	1.04053	1.10273	0.88008	0.840186	0.834024	0.85143	1.29515	0.00249824
AND44071.1	RNase adaptor protein RapZ [Staphylococcus aureus]	13.53	4	4	9	303	34.818	5.90967	1.15401	1.10218	1.06348	1.10656	0.85919	0.846468	0.859558	0.855072	1.29411	0.000695598
AVO68940.1	serine protease [Staphylococcus aureus]	33.47	18	18	50	496	55.2311	9.0708	1.0126	1.10341	1.15517	1.09039	0.792131	0.85597	0.879984	0.842695	1.29394	0.00732491
WP_115385524.1	hypothetical protein [Staphylococcus aureus]	12.64	3	3	4	182	20.8528	9.26123	1.14574	1.0844	0.987462	1.07253	0.842425	0.808769	0.841211	0.830802	1.29096	0.00696964
AJP21025.1	pantoate--beta-alanine ligase [Staphylococcus aureus]	20.49	5	5	10	283	31.4284	5.30029	1.14283	1.05249	1.08742	1.09425	0.798894	0.844508	0.903281	0.848894	1.28903	0.00359987
AJP18830.1	multidrug ABC transporter ATP-binding protein [Staphylococcus aureus]	4.29	1	1	4	280	31.6095	5.2749	1.15442	1.10305	1.09711	1.11819	0.908474	0.842547	0.856052	0.869024	1.28672	0.000779111
WP_111743798.1	FtsX-like permease family protein [Staphylococcus aureus]	0.96	1	1	1	624	71.0936	9.59814	1.11695	1.12244	1.09821	1.11253	0.914079	0.848373	0.834829	0.86576	1.28504	0.000642796
AXN68987.1	sugar-binding transcriptional regulator [Staphylococcus aureus]	4.75	2	2	2	337	37.1874	6.18896	1.18769	1.09455	0.990862	1.09103	0.876362	0.81607	0.855207	0.849213	1.28476	0.0153187
WP_000211558.1	MULTISPECIES: DUF2309 family protein [Staphylococcus]	3.78	4	4	7	899	102.072	6.41748	1.01263	1.08076	1.21389	1.10243	0.755306	0.861347	0.961601	0.859418	1.28276	0.0442862
AXN69383.1	DNA-directed RNA polymerase subunit omega [Staphylococcus aureus]	93.06	6	6	110	72	8.14525	6.02393	1.08772	1.13838	1.09784	1.10798	0.822195	0.783524	0.985565	0.863761	1.28274	0.0186735
WP_060871528.1	peptide ABC transporter substrate-binding protein [Staphylococcus aureus]	13.76	8	8	12	545	60.8186	9.11475	1.07257	1.12795	1.12481	1.10845	0.856222	0.836431	0.90234	0.864997	1.28144	0.000783253
AXN68705.1	peptidyl-tRNA hydrolase [Staphylococcus aureus]	21.05	5	5	13	190	21.6889	6.55127	1.21336	1.02967	1.05832	1.10045	0.781584	0.916208	0.889492	0.862428	1.27599	0.0276957
WP_000622774.1	QacA/B family quaternary ammonium compound efflux MFS transporter [Staphylococcus aureus]	9.53	4	4	21	514	54.9918	7.53271	1.07379	1.06951	1.13559	1.09296	0.896973	0.871715	0.804397	0.857695	1.2743	0.00252745
AID40797.1	UDP-N-acetylglucosamine 2-epimerase [Staphylococcus aureus]	13.6	5	5	7	375	42.4139	6.55127	1.20414	1.0631	0.958499	1.07525	0.883286	0.831433	0.820448	0.845056	1.2724	0.0355001
AJP18603.1	1-phosphatidylinositol phosphodiesterase [Staphylococcus aureus]	8.54	4	4	4	328	36.9533	8.00146	1.11981	1.0831	1.12234	1.10842	0.91465	0.832534	0.867758	0.871647	1.27164	0.00092604
AJP27139.1	thioredoxine reductase [Staphylococcus aureus]	26.3	8	8	22	327	36.1094	8.23584	1.10098	1.08599	1.1284	1.10512	0.870772	0.86281	0.873732	0.869105	1.27157	5.1489e-05
AJP19636.1	ribonuclease HII [Staphylococcus aureus]	5.88	1	1	1	255	28.4707	5.40186	1.02324	1.16687	1.13142	1.10718	0.850497	0.881905	0.891028	0.874477	1.2661	0.00659785
WP_111761972.1	YSIRK-type signal peptide-containing protein [Staphylococcus aureus]	17.49	1	16	42	1138	123.83	4.48779	1.09381	1.09914	1.12696	1.10664	0.892722	0.886573	0.843481	0.874259	1.2658	0.00023564
AVO70190.1	hypothetical protein C6V85_14115 [Staphylococcus aureus]	8.63	2	2	3	255	29.0012	5.71924	1.06943	1.14441	1.15188	1.12191	0.775187	0.943941	0.940619	0.886582	1.26543	0.0187889
AXN69018.1	hypothetical protein LR49_12705 [Staphylococcus aureus]	45.79	5	5	14	107	12.8608	5.2749	1.14772	1.07937	1.01857	1.08189	0.852992	0.832315	0.884917	0.856741	1.26279	0.0050437
WP_086353444.1	hypothetical protein [Staphylococcus aureus]	14.71	1	1	1	68	8.2362	5.47803	1.14965	1.0949	1.05726	1.10061	0.916451	0.738955	0.961019	0.872141	1.26196	0.0351038
AXN67379.1	hypothetical protein LR49_03670 [Staphylococcus aureus]	65	4	4	17	100	11.5117	4.62744	1.1715	1.08124	1.01512	1.08929	0.796782	0.841118	0.953903	0.863934	1.26084	0.0258145
WP_000259701.1	L-glutamate gamma-semialdehyde dehydrogenase [Staphylococcus aureus]	55.06	2	28	194	514	56.8307	5.13525	1.06819	1.10313	1.13894	1.10342	0.89709	0.902187	0.827186	0.875488	1.26035	0.00197359
ATV03891.1	Phospho-N-acetylmuramoyl-pentapeptide- transferase [Staphylococcus aureus O11]	5.3	2	2	3	321	35.2233	8.92432	1.1345	1.10041	1.12054	1.11849	0.912096	0.77657	0.974974	0.88788	1.25973	0.0177775
AJP18611.1	L-lactate permease [Staphylococcus aureus]	3.21	3	3	3	530	56.2165	9.21729	0.937545	1.1226	1.19254	1.08423	0.85472	0.853523	0.878397	0.862213	1.2575	0.044023
AID39128.1	recombinase [Staphylococcus aureus]	3.76	1	1	2	186	21.4284	8.25049	1.15263	1.12325	1.03595	1.10394	0.851937	0.912955	0.869074	0.877989	1.25735	0.00460908
AVO68019.1	PTS trehalose transporter subunit IIBC [Staphylococcus aureus]	16.21	7	7	19	475	50.8907	8.83643	1.05305	1.09431	1.15286	1.10007	0.858922	0.866073	0.900724	0.875239	1.25688	0.00208775
AVO69859.1	hypothetical protein C6V85_12310 [Staphylococcus aureus]	75.49	2	15	54	204	22.8238	6.22705	1.07431	1.07303	1.14284	1.09673	0.972687	0.815996	0.832326	0.87367	1.25531	0.0152352
AJP20955.1	serine dehydratase [Staphylococcus aureus]	11.71	3	3	7	299	30.9334	4.80518	1.07802	1.18263	1.08298	1.11454	0.863066	0.917093	0.884928	0.888363	1.25461	0.00381315
AJP20307.1	adenylosuccinate lyase [Staphylococcus aureus]	44.08	1	18	55	431	49.5723	5.97314	1.1589	1.0189	1.12546	1.10108	0.881262	0.881151	0.871278	0.877897	1.25423	0.00620772
AXN67226.1	MarR family transcriptional regulator [Staphylococcus aureus]	43.61	1	5	13	133	15.5902	5.17334	1.13439	1.07592	1.0781	1.09614	0.896242	0.889621	0.845582	0.877148	1.24966	0.000918893
AJP30650.1	acyl-CoA dehydrogenase [Staphylococcus aureus]	16.15	7	7	11	384	43.0169	5.98584	1.18659	1.03169	1.12447	1.11425	0.913065	0.879165	0.884846	0.892359	1.24866	0.0086373
ATV04966.1	Putative membrane protein [Staphylococcus aureus O11]	13.72	6	6	15	401	44.7293	8.80713	1.08552	1.09701	1.05646	1.07966	0.888532	0.870328	0.835283	0.864714	1.24858	0.000404047
WP_000959442.1	alanine dehydrogenase [Staphylococcus aureus]	24.73	1	10	35	372	40.263	5.87158	1.06221	1.10286	1.13372	1.0996	0.906072	0.868515	0.873256	0.882614	1.24584	0.000807613
AXN68725.1	transcriptional regulator CtsR [Staphylococcus aureus]	51.63	7	7	12	153	17.8302	6.32861	1.0682	1.04053	1.11471	1.07448	0.876487	0.85836	0.854237	0.863028	1.24501	0.000738749
WP_001226833.1	MULTISPECIES: urocanate hydratase [Staphylococcus]	43.04	1	26	148	553	60.6047	5.5415	1.15111	1.06536	1.06785	1.09477	0.858124	0.841266	0.950026	0.883139	1.23964	0.00858739
AJP20925.1	gluconokinase [Staphylococcus aureus]	1.35	1	1	1	517	58.0522	5.5415	1.01385	1.05622	1.21541	1.09516	0.850376	0.861391	0.939019	0.883595	1.23944	0.0348834
AJP64510.1	tRNA modification GTPase [Staphylococcus aureus]	11.76	6	6	10	459	51.3084	4.70361	1.04057	1.1238	1.1518	1.10539	0.886811	0.914434	0.876793	0.892679	1.23828	0.00380184
AVO70058.1	diapolycopene oxygenase [Staphylococcus aureus]	16.7	7	7	11	497	57.1109	7.76709	1.07915	1.12016	1.1062	1.10184	0.861892	0.922948	0.892638	0.892493	1.23456	0.000605707
AJP20710.1	Urease subunit alpha [Staphylococcus aureus]	15.06	7	7	22	571	61.755	5.41455	1.15863	1.07712	1.01103	1.08226	0.885649	0.876486	0.868083	0.876739	1.23441	0.00876814
ATV05011.1	Dicarboxylate symporter family protein [Staphylococcus aureus O11]	3.86	2	2	5	414	44.7534	8.54346	1.06211	1.02058	1.2031	1.09526	0.853684	0.873603	0.935497	0.887595	1.23397	0.0264435
ATV04049.1	Hypothetical protein SaO11_01223 [Staphylococcus aureus O11]	41.48	13	13	45	270	31.5018	9.24658	1.04708	1.10503	1.08543	1.07918	0.901595	0.87667	0.845959	0.874742	1.23371	0.000948944
ATV04646.1	Putative membrane protein [Staphylococcus aureus O11]	9.77	2	2	7	174	20.5041	9.68604	1.06646	1.09878	1.09432	1.08652	0.85795	0.903215	0.883653	0.881606	1.23243	0.00024486
WP_071624220.1	ATPase [Staphylococcus aureus]	6.67	6	6	6	1004	115.85	6.32861	1.15253	0.993531	1.09202	1.07936	0.812626	0.873562	0.941849	0.876012	1.23213	0.0268332
WP_000566673.1	DUF3578 domain-containing protein [Staphylococcus aureus]	14.42	7	7	11	416	48.2585	5.88428	1.10509	1.14744	1.03972	1.09742	0.868449	0.92244	0.881313	0.890734	1.23204	0.00424996
WP_000511994.1	DUF5067 domain-containing protein [Staphylococcus aureus]	52.1	20	20	92	238	27.9151	6.39209	1.08391	1.09921	1.10755	1.09689	0.917425	0.888267	0.876193	0.893961	1.227	0.000133953
AVO67962.1	GMP synthase (glutamine-hydrolyzing) [Staphylococcus aureus]	35.28	15	15	49	513	58.1657	5.12256	1.12375	1.05428	1.07818	1.0854	0.916251	0.842086	0.896051	0.884796	1.22672	0.00262935
ATV04318.1	Aspartyl-tRNA synthetase [Staphylococcus aureus O11]	32.14	20	20	57	588	66.5841	5.09717	1.10751	1.06998	1.09622	1.09124	0.881178	0.886261	0.902633	0.890024	1.22608	9.75523e-05
AXN67308.1	foldase [Staphylococcus aureus]	63.44	1	32	265	320	35.6157	8.99756	1.04635	1.10725	1.10138	1.08499	0.939222	0.850642	0.865739	0.885201	1.22571	0.00398558
WP_111762583.1	efflux RND transporter permease subunit [Staphylococcus aureus]	14.31	13	13	24	1055	114.606	9.0415	1.06889	1.12524	1.09448	1.0962	0.892283	0.885865	0.910136	0.896095	1.22331	0.000359444
WP_044422223.1	GTP pyrophosphokinase family protein [Staphylococcus aureus]	23.22	5	5	11	211	25.249	6.26514	1.12989	0.982361	1.02589	1.04605	0.904205	0.854724	0.813091	0.85734	1.22011	0.020934
AID40105.1	Protein-export membrane protein SecD / Protein-export membrane protein SecF [Staphylococcus aureus]	20.35	15	15	50	747	82.5871	9.49561	1.06896	1.08293	1.09348	1.08179	0.884149	0.902854	0.873016	0.886673	1.22006	6.45182e-05
ATV04971.1	Isopentenyl-diphosphate delta-isomerase [Staphylococcus aureus O11]	22.92	8	8	22	349	38.7184	5.33838	1.12362	1.06147	1.07079	1.08529	0.898344	0.912668	0.858588	0.889867	1.21961	0.00149524
ATV02830.1	DNA replication and repair protein RecF [Staphylococcus aureus O11]	1.99	1	1	1	352	40.1818	6.60986	1.05746	1.12076	1.09555	1.09126	0.90616	0.879026	0.902014	0.895734	1.21829	0.000642546
AJP20633.1	alpha-acetolactate decarboxylase [Staphylococcus aureus]	11.11	1	3	3	234	26.162	5.03369	1.08562	1.01282	1.16282	1.08709	0.836307	0.876187	0.964827	0.89244	1.2181	0.0278101
AJP18649.1	capsular biosynthesis protein [Staphylococcus aureus]	35.59	7	7	19	222	24.8396	9.0708	1.13581	1.05425	1.11235	1.1008	0.932691	0.896552	0.884787	0.904676	1.21679	0.00224697
WP_111759402.1	ABC transporter ATP-binding protein [Staphylococcus aureus]	11.24	3	3	4	249	27.6114	5.36377	1.05446	1.06773	1.14901	1.0904	0.968517	0.877094	0.853645	0.899752	1.21189	0.0141585
AXN67027.1	diacylglycerol kinase [Staphylococcus aureus]	6.14	1	1	1	114	12.9614	7.50342	0.997123	1.09249	1.17263	1.08741	0.858044	0.90261	0.936288	0.89898	1.20961	0.02749
ATV04160.1	Nucleotide pyrophosphohydrolase [Staphylococcus aureus O11]	18.1	2	2	2	105	12.169	5.14795	1.06301	1.0231	1.16318	1.0831	0.880078	0.878422	0.930823	0.896441	1.20822	0.0143653
WP_000659769.1	formate/nitrite transporter [Staphylococcus aureus]	3.3	1	1	1	273	30.8982	8.83643	0.966025	1.14471	1.15478	1.08851	0.914542	0.882605	0.906949	0.901365	1.20762	0.0393406
AXN69048.1	methyltransferase domain-containing protein [Staphylococcus aureus]	24.55	4	4	10	220	25.4236	5.30029	1.08021	1.06265	1.07642	1.0731	0.878371	0.876847	0.915009	0.890076	1.20562	0.000174747
AXN67072.1	Holliday junction resolvase RuvX [Staphylococcus aureus]	18.31	3	3	5	142	15.8553	5.88428	1.05027	1.15428	1.00175	1.06876	0.895257	0.886004	0.886683	0.889315	1.20178	0.0164045
AVO69130.1	U32 family peptidase [Staphylococcus aureus]	4.56	1	1	1	307	35.9177	4.729	1.16295	1.10814	0.982989	1.08469	0.881457	0.895521	0.933766	0.903581	1.20044	0.0309889
AJP28874.1	xanthine phosphoribosyltransferase [Staphylococcus aureus]	30.21	6	6	11	192	20.8568	5.16064	1.11313	1.08286	1.09526	1.09708	0.935794	0.918812	0.88741	0.914005	1.2003	0.000390989
AJP65590.1	orotidine 5'-phosphate decarboxylase [Staphylococcus aureus]	21.74	6	6	30	230	25.5733	6.27783	0.996692	0.880988	0.882295	0.919992	1.07273	1.06322	1.17662	1.10419	0.833182	0.0251845
AVO68001.1	DUF2294 domain-containing protein [Staphylococcus aureus]	45	5	5	18	120	13.5382	5.98584	0.91036	0.980566	0.914205	0.935044	1.12044	1.15413	1.09422	1.12293	0.832681	0.00279091
AJP66017.1	GTPase [Staphylococcus aureus]	6.56	2	2	4	366	41.1387	8.01611	1.01712	0.870778	0.878539	0.922145	1.14158	1.08372	1.09882	1.10804	0.832233	0.0213184
AVO68112.1	glycosyl transferase family 1 [Staphylococcus aureus]	6.73	3	4	6	490	57.1783	7.82568	0.922431	0.919525	0.919745	0.920567	1.06771	1.07586	1.17684	1.1068	0.831734	0.00606967
WP_001056243.1	MSCRAMM family adhesin clumping factor ClfA [Staphylococcus aureus]	23.58	1	14	117	1001	103.599	3.84033	0.857736	0.996935	0.941017	0.931896	1.08823	1.04796	1.22936	1.12185	0.830676	0.0496873
WP_000863433.1	2-oxo acid dehydrogenase subunit E2 [Staphylococcus aureus]	54.27	22	22	190	422	45.6353	5.03369	0.908749	0.931677	0.918908	0.919778	1.13094	1.11002	1.08318	1.10805	0.830088	0.000252505
AJP29003.1	methyltransferase [Staphylococcus aureus]	28.22	6	6	14	202	22.6378	8.51416	0.947751	0.896807	0.895847	0.913468	1.0861	1.13456	1.08323	1.1013	0.829449	0.00141653
AVO68621.1	inositol monophosphatase [Staphylococcus aureus]	28	6	6	25	275	30.4946	5.13525	0.928793	0.91795	0.939677	0.928807	1.09462	1.05918	1.20647	1.12009	0.829225	0.0129777
AJP65392.1	magnesium transporter MgtE [Staphylococcus aureus]	1.3	1	1	1	461	51.3879	4.28467	0.91333	0.931021	0.95791	0.934087	1.11427	1.17576	1.08935	1.12646	0.829222	0.00259899
AVO68755.1	50S ribosomal protein L19 [Staphylococcus aureus]	48.28	8	8	28	116	13.3676	11.5024	0.978564	0.935721	0.853433	0.922573	1.11538	1.16092	1.06322	1.11317	0.828778	0.014663
AJP19439.1	N-acetyl-L,L-diaminopimelate aminotransferase [Staphylococcus aureus]	4.17	2	2	3	384	43.1932	6.02393	0.909963	0.962116	0.92977	0.93395	1.17174	1.12206	1.0871	1.12697	0.828728	0.00260528
AND44671.1	DNA gyrase subunit A [Staphylococcus aureus]	11.38	6	6	11	800	91.0017	6.41748	0.949379	0.90852	0.885711	0.914536	1.1143	1.1882	1.01346	1.10532	0.827394	0.0241047
WP_054189734.1	amidase domain-containing protein [Staphylococcus aureus]	70.44	1	44	359	619	69.2527	6.40479	1.03745	0.857284	0.897587	0.930773	1.09632	1.17022	1.1083	1.12495	0.827392	0.0305012
WP_000814564.1	hypothetical protein [Staphylococcus aureus]	4.69	1	1	1	128	15.0126	6.52197	0.97582	0.93642	0.872502	0.928247	1.11049	1.03397	1.22638	1.12361	0.826127	0.0370816
WP_000595004.1	MULTISPECIES: single-stranded-DNA-specific exonuclease RecJ [Staphylococcus]	2.78	2	2	3	756	85.494	5.2749	0.942953	0.894744	0.909847	0.915848	1.23516	1.0526	1.0393	1.10902	0.825816	0.0406418
AJP20768.1	esterase [Staphylococcus aureus]	24.84	8	8	14	306	35.5214	8.5874	0.920079	0.904058	0.934341	0.919493	1.06371	1.10615	1.17241	1.11409	0.825328	0.00405301
AJP20682.1	aminoacyltransferase [Staphylococcus aureus]	24.47	11	11	20	421	48.492	8.6167	0.884912	0.971945	0.952281	0.93638	1.18905	1.11383	1.10276	1.13521	0.824849	0.00625654
AVO68012.1	DNA mismatch repair protein MutT [Staphylococcus aureus]	32.06	3	3	12	131	15.0577	4.79248	0.935642	0.917808	0.870526	0.907992	1.03665	1.20687	1.05982	1.10111	0.824613	0.0271711
WP_001806237.1	LytR family transcriptional regulator [Staphylococcus aureus]	56.69	16	16	86	284	31.2639	7.26904	0.951872	0.920558	0.885446	0.919292	1.15377	1.10459	1.08676	1.11504	0.824448	0.00212721
AJP67130.1	XRE family transcriptional regulator [Staphylococcus aureus]	68.85	3	5	22	61	7.09982	9.36377	0.957414	0.876284	0.910894	0.914864	1.12175	1.06325	1.14607	1.11036	0.823936	0.00453925
AXN67955.1	type II toxin-antitoxin system Phd/YefM family antitoxin [Staphylococcus aureus]	95.29	6	6	77	85	9.76875	4.52588	0.898258	0.885675	0.974916	0.919616	1.01135	1.1735	1.16416	1.11634	0.823781	0.0297619
ATV04700.1	RNA polymerase sigma-B factor [Staphylococcus aureus O11]	8.53	2	2	4	211	24.1545	5.84619	0.92803	0.956778	0.899585	0.928131	1.1057	1.17727	1.09723	1.12673	0.823737	0.00279656
AVO68689.1	DNA-binding protein [Staphylococcus aureus]	45.16	3	3	5	62	7.20173	9.87646	0.946097	0.935472	0.852717	0.911429	1.10815	1.13013	1.08324	1.10717	0.823203	0.00381777
AND44113.1	nitroreductase [Staphylococcus aureus]	14.53	3	3	5	179	20.6637	9.02686	0.956295	0.933296	0.882802	0.924131	1.12102	1.08148	1.16767	1.12339	0.822626	0.00380986
AXN69170.1	NAD(+) kinase [Staphylococcus aureus]	19.7	5	5	9	269	30.7496	8.07471	0.959542	0.966621	0.86168	0.929281	1.07777	1.17539	1.13812	1.13043	0.822062	0.0104287
AVO68047.1	bifunctional N-acetylglucosamine-1-phosphate uridyltransferase/glucosamine-1-phosphate acetyltransferase [Staphylococcus aureus]	20.89	8	8	15	450	48.4858	5.94775	0.938247	0.94181	0.858877	0.912978	1.16129	1.1422	1.03321	1.11224	0.82085	0.0144603
AID40381.1	hypothetical protein SA bacteriophages 11, Mu50B [Staphylococcus aureus]	11.54	2	2	2	78	9.29853	5.26221	0.929005	0.909592	0.928484	0.92236	1.23109	1.06815	1.07273	1.12399	0.820614	0.020164
AJP30172.1	peroxiredoxin [Staphylococcus aureus]	5.41	1	1	1	148	16.0423	7.40088	1.04903	0.888592	0.838512	0.925379	1.10673	1.10746	1.1765	1.13023	0.818752	0.0387307
WP_000956137.1	MULTISPECIES: hypothetical protein [Staphylococcus]	73.9	5	23	105	318	35.6186	4.83057	0.882426	0.943189	0.959115	0.928244	1.14888	1.14985	1.10262	1.13378	0.818713	0.0018546
AVO70032.1	thioredoxin [Staphylococcus aureus]	27.12	4	4	7	118	13.7828	5.92236	0.933622	0.879866	0.868312	0.893934	0.973213	1.12187	1.18225	1.09244	0.818288	0.0383859
AID41322.1	Choline dehydrogenase [Staphylococcus aureus]	6.95	3	3	3	518	57.9049	7.75244	0.949077	0.886699	0.919761	0.918513	1.11687	1.14108	1.11008	1.12267	0.818147	0.00055241
AVO68847.1	hypothetical protein C6V85_06775 [Staphylococcus aureus]	29.81	5	5	16	104	12.2462	6.53662	0.845684	0.950786	0.977501	0.924657	1.16951	1.07996	1.14178	1.13041	0.817981	0.0129246
AJP20631.1	hydrolase [Staphylococcus aureus]	21.4	5	5	9	271	31.8576	5.65576	1.01448	0.898695	0.825952	0.913044	1.17128	1.02555	1.15727	1.11803	0.816651	0.0463259
AJP19628.1	signal recognition particle [Staphylococcus aureus]	30.33	17	17	39	455	50.6585	9.30518	0.907537	0.907789	0.9431	0.919475	1.13868	1.14885	1.09357	1.12703	0.815836	0.000555057
ATV04246.1	Zinc-specific metallo regulatory protein [Staphylococcus aureus O11]	22.12	2	2	4	113	13.2224	5.65576	0.986737	0.893118	0.849275	0.90971	1.0894	1.09535	1.16186	1.11553	0.815492	0.0116433
AXN68699.1	septation protein SpoVG [Staphylococcus aureus]	72	8	8	65	100	11.2706	4.80518	0.91327	0.884888	0.930256	0.909472	1.10015	1.11752	1.12888	1.11551	0.815293	0.000192286
AXN69413.1	30S ribosomal protein S16 [Staphylococcus aureus]	43.96	4	4	28	91	10.2285	9.92041	0.894727	0.910556	0.966739	0.924007	1.16016	1.11651	1.12685	1.13451	0.814458	0.00117694
AVO70077.1	DUF4176 domain-containing protein [Staphylococcus aureus]	37.76	4	4	23	98	11.5396	4.37354	1.00633	0.893751	0.873486	0.924523	1.05243	1.19835	1.1551	1.13529	0.814346	0.0243897
WP_000161532.1	lactate dehydrogenase [Staphylococcus aureus]	48.18	1	20	156	330	36.6596	5.21143	0.808409	0.910533	0.976661	0.898534	1.04942	1.15996	1.10079	1.10339	0.814339	0.024771
AXN67607.1	aldehyde dehydrogenase family protein [Staphylococcus aureus]	43.58	3	18	125	475	51.9366	5.13525	0.941521	0.926986	0.885653	0.918053	1.11491	1.12688	1.14635	1.12938	0.812884	0.000377822
WP_111680187.1	D-glycerate dehydrogenase [Staphylococcus aureus]	25.39	1	7	22	319	35.282	5.40186	0.941217	0.889317	0.942011	0.924182	1.18997	1.14954	1.07153	1.13701	0.812816	0.00542323
AJP30512.1	deoxyribose-phosphate aldolase [Staphylococcus aureus]	51.82	11	11	86	220	23.3268	4.86865	0.81077	0.963529	0.975452	0.916584	1.13647	1.14918	1.10216	1.12927	0.81166	0.0178744
AJP29494.1	hypothetical protein UC19_04920 [Staphylococcus aureus]	20.1	5	5	26	204	24.0002	8.74854	0.948781	0.919622	0.909082	0.925828	1.16354	1.1569	1.10474	1.14173	0.810899	0.000610844
AJP30803.1	glycerate kinase [Staphylococcus aureus]	8.16	3	3	9	380	40.6064	5.16064	0.918489	0.928718	0.85071	0.899306	1.05645	1.11764	1.15505	1.10972	0.810393	0.00507718
AJP30747.1	general stress protein [Staphylococcus aureus]	47.14	7	7	27	140	15.8191	5.2876	0.895627	0.957638	0.901858	0.918374	1.17736	1.13454	1.09122	1.13437	0.809588	0.00243469
AJP30889.1	NAD(P)H nitroreductase [Staphylococcus aureus]	24.66	3	6	14	223	25.3306	5.8335	0.820921	0.954093	0.980503	0.918506	1.14025	1.06538	1.201	1.13554	0.80887	0.026257
AXN67364.1	non-heme ferritin [Staphylococcus aureus]	36.14	8	8	53	166	19.5763	4.71631	0.955176	0.890945	0.908774	0.918298	1.15355	1.13747	1.11543	1.13548	0.80873	0.000601436
AVO70050.1	maltose acetyltransferase [Staphylococcus aureus]	23.62	3	3	9	199	22.1149	5.57959	0.869891	0.974137	0.958296	0.934108	1.12099	1.18974	1.15619	1.15564	0.808302	0.004323
WP_111680359.1	nucleotide exchange factor GrpE [Staphylococcus aureus]	48.08	1	8	51	208	23.9948	4.51318	0.938135	0.893189	0.93837	0.923232	1.03057	1.27626	1.11994	1.14226	0.808251	0.040497
WP_000038535.1	hypothetical protein [Staphylococcus aureus]	57	4	35	159	507	57.8339	8.14795	0.826239	0.932898	0.988891	0.916009	1.14986	1.16271	1.09296	1.13518	0.80693	0.0137996
WP_017804629.1	hypothetical protein [Staphylococcus aureus]	8.96	1	1	1	67	7.66408	8.39697	0.904104	0.877947	0.974132	0.918728	1.15849	1.09556	1.16735	1.14046	0.805573	0.00372429
AVO69782.1	urease accessory protein UreE [Staphylococcus aureus]	41.33	5	5	19	150	17.3429	5.52881	0.998894	0.927596	0.760599	0.895696	1.13921	1.06714	1.1339	1.11342	0.804457	0.0428422
AXN68743.1	50S ribosomal protein L10 [Staphylococcus aureus]	43.98	8	8	74	166	17.6992	4.83057	0.868125	0.938293	0.925878	0.910765	1.13493	1.13322	1.1351	1.13442	0.80285	0.00049354
YP_501371.1	3-methyl-2-oxobutanoate hydroxymethyltransferase [Staphylococcus aureus subsp. aureus NCTC 8325]	11.41	3	3	9	263	28.2215	5.96045	0.987161	0.900246	0.838084	0.908497	1.11965	1.17056	1.10771	1.13264	0.802108	0.00906772
ATV04286.1	RNA binding protein [Staphylococcus aureus O11]	47.92	5	5	24	96	11.0598	5.94775	0.969953	0.845994	0.919714	0.911887	1.04794	1.15099	1.21527	1.13807	0.801261	0.0202441
AXN67135.1	NUDIX domain-containing protein [Staphylococcus aureus]	33.66	8	8	33	202	22.9323	4.56396	0.926169	0.915502	0.887449	0.909707	1.10165	1.13572	1.16873	1.13537	0.801244	0.000560179
AXN68970.1	HD domain-containing protein [Staphylococcus aureus]	31.94	6	6	13	216	25.6881	5.13525	0.87349	0.93132	0.927773	0.910861	1.08616	1.14955	1.1754	1.13704	0.801084	0.00222813
AXN67717.1	50S ribosomal protein L30 [Staphylococcus aureus]	83.05	7	7	140	59	6.54969	10.1108	0.938549	0.890999	0.910993	0.913514	1.16612	1.12489	1.13568	1.14223	0.799763	0.000246273
AXN69534.1	LysR family transcriptional regulator [Staphylococcus aureus]	3.14	1	1	1	287	32.826	5.52881	0.839129	0.989141	0.921999	0.916756	1.1394	1.09053	1.21151	1.14714	0.799163	0.0145325
ATV04014.1	Putative glutathione peroxidase [Staphylococcus aureus O11]	26.58	4	4	10	158	18.1201	6.771	1.02083	0.87154	0.878468	0.923611	1.15752	1.16253	1.14776	1.15594	0.799015	0.00892636
WP_000550247.1	hypothetical protein [Staphylococcus aureus]	5.73	1	1	1	157	18.6163	7.44482	0.914315	0.944803	0.897733	0.91895	1.17607	1.18072	1.09461	1.15047	0.798762	0.00175479
WP_084567866.1	LacI family transcriptional regulator [Staphylococcus aureus]	2.66	1	1	2	338	38.2399	5.46533	0.952037	0.878598	0.917829	0.916155	1.21547	1.11804	1.10753	1.14701	0.798731	0.00463255
AVO68402.1	aminopeptidase [Staphylococcus aureus]	13.03	6	6	18	491	54.0355	6.07471	0.883746	0.937806	0.918998	0.913517	1.1911	1.16827	1.07533	1.1449	0.797901	0.00396657
AXN68785.1	uracil-DNA glycosylase [Staphylococcus aureus]	30.73	7	7	14	218	24.9215	6.68311	1.02849	0.781326	0.877082	0.895633	1.04988	1.15326	1.16659	1.12324	0.797364	0.0480666
AID40382.1	Phage protein [Staphylococcus aureus]	41.03	2	2	14	39	4.56512	4.13232	0.852497	0.841183	1.04369	0.912455	1.10627	1.11204	1.21569	1.14467	0.797135	0.0359168
AXN66816.1	peptide-methionine (S)-S-oxide reductase [Staphylococcus aureus]	40.83	6	6	18	169	19.5985	5.21143	0.861114	0.870944	1.02049	0.917516	1.10508	1.15089	1.20293	1.15297	0.795787	0.0160778
AXN67568.1	hypothetical protein LR49_04720 [Staphylococcus aureus]	53.33	3	3	3	45	5.06695	10.4624	0.881468	0.927961	0.930532	0.91332	1.16129	1.06382	1.21828	1.14779	0.795717	0.00803254
WP_000872484.1	MULTISPECIES: 2-C-methyl-D-erythritol 4-phosphate cytidylyltransferase [Staphylococcus]	53.78	1	14	62	238	26.641	5.50342	0.8793	0.930036	0.944195	0.917844	1.10292	1.26835	1.0913	1.15419	0.795225	0.0174228
AXN69352.1	N-acetyltransferase [Staphylococcus aureus]	45.21	7	7	28	146	16.9915	4.99561	0.908663	0.901095	0.931325	0.913694	1.16177	1.1254	1.16126	1.14948	0.794878	9.77347e-05
AJP19217.1	excinuclease ABC subunit A [Staphylococcus aureus]	14.56	2	14	26	948	105.289	6.3667	0.8432	0.954507	0.935869	0.911192	1.20988	1.06539	1.17064	1.14863	0.793284	0.0126203
WP_000655664.1	MULTISPECIES: hypothetical protein [Staphylococcus]	60.82	1	5	25	97	11.0286	4.4624	0.906605	0.874366	0.973473	0.918148	1.07566	1.29652	1.10063	1.1576	0.793146	0.0340568
AJP20107.1	oligoribonuclease [Staphylococcus aureus]	15.34	4	4	9	313	34.9895	4.91943	0.850355	0.931177	0.925895	0.902476	1.14292	1.15836	1.11997	1.14042	0.791357	0.00110833
WP_000069091.1	NAD(P)H-dependent oxidoreductase [Staphylococcus aureus]	18.39	1	4	8	223	25.3736	5.63037	0.831303	0.861365	1.04136	0.911343	1.11842	1.15686	1.18114	1.15214	0.791002	0.02408
AXN67583.1	beta-hydroxyacyl-ACP dehydratase [Staphylococcus aureus]	13.7	2	2	7	146	16.0714	5.97314	0.904719	0.875578	0.914816	0.898371	1.20758	1.12758	1.07269	1.13595	0.790855	0.00436727
ATV03821.1	hypothetical protein SaO11_00995 [Staphylococcus aureus O11]	10.99	1	1	2	91	10.3785	5.47803	0.917114	0.904101	0.904321	0.908512	1.08332	1.08325	1.28167	1.14941	0.790414	0.0220576
AXN69362.1	cell division protein FtsZ [Staphylococcus aureus]	58.72	1	21	151	390	41.0116	4.98291	0.910667	0.888854	0.932621	0.910714	1.07391	1.16715	1.21696	1.15267	0.790088	0.00523911
AJP65977.1	superoxide dismutase [Staphylococcus aureus]	49.75	12	13	170	199	22.7113	5.18604	0.855285	0.916777	0.936887	0.902983	1.15025	1.10395	1.17537	1.14319	0.789879	0.00173524
WP_001558013.1	aldo/keto reductase [Staphylococcus aureus]	28.17	2	9	54	284	31.9324	5.66846	0.822629	0.961555	0.966605	0.91693	1.21049	1.15	1.12481	1.16177	0.789254	0.0102694
WP_001117068.1	MULTISPECIES: DivIVA domain-containing protein [Staphylococcus]	34.85	6	6	35	198	22.8064	4.99561	0.882587	0.917014	0.884243	0.894615	1.13018	1.14741	1.12362	1.13374	0.789086	5.56919e-05
AVO68033.1	DNA replication initiation control protein YabA [Staphylococcus aureus]	34.78	2	2	2	115	12.9416	5.32568	0.840891	0.967479	0.898796	0.902389	1.06762	1.18583	1.17968	1.14438	0.788541	0.0103287
AJP65974.1	5-formyltetrahydrofolate cyclo-ligase [Staphylococcus aureus]	8.38	2	2	3	179	21.0176	6.55127	0.978304	0.904604	0.864575	0.915828	1.17538	1.12948	1.18258	1.16248	0.787822	0.00269178
AXN69431.1	30S ribosomal protein S2 [Staphylococcus aureus]	71.37	19	20	131	255	29.0762	5.51611	0.91721	0.894308	0.907356	0.906291	1.18224	1.14373	1.12785	1.15127	0.78721	0.000149602
AJP19745.1	XRE family transcriptional regulator [Staphylococcus aureus]	17.39	3	3	9	207	23.29	5.22412	0.820218	0.981834	0.913578	0.90521	1.18945	1.07568	1.18753	1.15089	0.786533	0.0149784
AXN66900.1	cell division regulator GpsB [Staphylococcus aureus]	76.32	2	10	113	114	13.1427	6.18896	0.859699	0.93807	0.917817	0.905195	1.18778	1.09379	1.17126	1.15094	0.786484	0.00274775
AVO69043.1	polyprenyl synthetase family protein [Staphylococcus aureus]	24.23	7	7	11	293	32.7254	4.89404	0.93025	0.856889	0.892448	0.893196	1.11639	1.20308	1.09278	1.13742	0.785285	0.00353023
ATV03898.1	Cell division protein SepF [Staphylococcus aureus O11]	15.76	3	3	21	184	20.6731	5.05908	0.931452	0.872562	0.923426	0.909147	1.07757	1.13479	1.26203	1.15813	0.785014	0.0123832
AJP22407.1	ribosome maturation protein RimP [Staphylococcus aureus]	18.06	3	3	11	155	17.6422	4.76709	1.02925	0.818739	0.882174	0.910055	1.10408	1.17464	1.20117	1.15997	0.784552	0.0220617
AJP65787.1	aminopeptidase [Staphylococcus aureus]	20.41	8	8	14	343	37.818	5.36377	0.908806	0.900518	0.929561	0.912962	1.13115	1.17334	1.18884	1.16444	0.784034	0.00019944
AVO68657.1	cell division protein ZapA [Staphylococcus aureus]	29.55	4	4	18	88	10.2445	8.45557	0.939612	0.857896	0.880969	0.892826	1.14791	1.07669	1.19191	1.13884	0.783981	0.00404181
AXN69089.1	lipoyl synthase [Staphylococcus aureus]	38.03	11	11	26	305	34.8628	8.14795	0.920039	0.87706	0.925055	0.907385	1.17825	1.13724	1.15738	1.15762	0.783833	0.000203828
WP_001838426.1	bifunctional 3,4-dihydroxy-2-butanone-4-phosphate synthase/GTP cyclohydrolase II [Staphylococcus aureus]	2.33	1	1	1	386	43.3387	5.09717	0.926692	0.976657	0.833698	0.912349	1.08498	1.28819	1.11921	1.16413	0.783721	0.0289769
AID40469.1	Choloylglycine hydrolase [Staphylococcus aureus]	4.32	1	1	1	278	32.0928	7.23975	0.908536	0.947238	0.875493	0.910423	1.05297	1.26652	1.16694	1.16214	0.783402	0.0180303
AVO69801.1	formate dehydrogenase subunit alpha [Staphylococcus aureus]	28.66	24	24	103	984	111.224	5.13525	0.896259	0.884328	0.903335	0.894641	1.14746	1.1414	1.13829	1.14238	0.783135	2.29183e-06
YP_500003.1	nucleoside diphosphate kinase [Staphylococcus aureus subsp. aureus NCTC 8325]	51.05	6	6	26	143	15.787	5.13525	0.975082	0.846816	0.885527	0.902475	1.19275	1.15494	1.11271	1.15347	0.782402	0.00485046
WP_058007915.1	NADPH-dependent 7-cyano-7-deazaguanine reductase QueF [Staphylococcus aureus]	16.67	2	2	5	162	19.1331	5.73193	0.733269	1.00973	0.937945	0.893647	1.16391	1.10276	1.16164	1.14277	0.782002	0.0430831
AID40040.1	serine protease [Staphylococcus aureus]	29.68	4	4	10	155	17.1015	6.30322	0.909021	0.808208	0.984314	0.900514	1.05064	1.22674	1.17732	1.15157	0.781989	0.0264988
AJP20266.1	membrane protein [Staphylococcus aureus]	2.16	1	1	1	278	31.872	7.85498	0.853608	0.904419	0.959497	0.905841	1.16863	1.08301	1.22351	1.15838	0.781988	0.00777833
WP_002485951.1	MULTISPECIES: DUF536 domain-containing protein [Staphylococcus]	4.37	1	1	1	229	27.0728	6.43018	0.783189	0.953921	0.994517	0.910542	1.25137	1.18177	1.06496	1.16604	0.780888	0.0391008
WP_063456459.1	XRE family transcriptional regulator [Staphylococcus aureus]	48.18	4	4	13	110	12.9034	5.18604	1.03639	0.855376	0.8562	0.91599	1.17495	1.21488	1.13135	1.17373	0.780412	0.0164831
AXN69118.1	peptidylprolyl isomerase [Staphylococcus aureus]	55.33	8	8	66	197	21.6055	4.67822	0.893133	0.910197	0.909291	0.904207	1.1583	1.19667	1.12138	1.15879	0.780305	0.000343678
AVO70207.1	ribosomal RNA small subunit methyltransferase G [Staphylococcus aureus]	33.47	8	8	15	239	27.3562	6.80029	0.872066	0.897002	0.905864	0.891644	1.14486	1.06687	1.21731	1.14301	0.780084	0.00487798
AVO70084.1	VOC family protein [Staphylococcus aureus]	61.07	9	9	26	149	16.9282	4.65283	0.863658	0.900722	0.937977	0.900785	1.13335	1.19499	1.13839	1.15558	0.779513	0.000946381
AXN67670.1	Asp23/Gls24 family envelope stress response protein [Staphylococcus aureus]	88.17	20	20	361	169	19.1797	5.19873	0.845106	0.908211	0.919359	0.890892	1.0257	1.12031	1.28297	1.14299	0.779437	0.0326749
AJP22753.1	GTPase Era [Staphylococcus aureus]	10.37	4	4	10	299	34.3209	6.55127	0.888832	0.891251	0.889238	0.889773	1.15033	1.16231	1.11249	1.14171	0.779333	7.43134e-05
AVO69371.1	transcriptional repressor [Staphylococcus aureus]	21.62	3	3	6	148	17.1864	5.65576	0.904122	0.907691	0.945018	0.918944	1.16116	1.13238	1.2445	1.17935	0.779197	0.00195319
AXN67004.1	MBL fold metallo-hydrolase [Staphylococcus aureus]	18.36	3	3	7	207	23.1268	4.90674	0.821156	0.979795	0.932705	0.911219	1.18005	1.18664	1.14514	1.17061	0.778415	0.00601066
WP_069677987.1	50S ribosomal protein L11 [Staphylococcus aureus]	59.38	1	8	51	128	13.515	6.72705	0.94442	0.780031	0.901248	0.875233	1.14026	1.12725	1.10847	1.12533	0.777758	0.00751366
AXN67713.1	translation initiation factor IF-1 [Staphylococcus aureus]	77.78	5	5	21	72	8.27433	7.41553	0.907656	0.853847	0.845608	0.869037	1.08367	1.10776	1.16132	1.11758	0.777604	0.00117114
AVO68606.1	peptide deformylase [Staphylococcus aureus]	56.28	12	12	34	183	20.5456	6.26514	0.961239	0.869173	0.833774	0.888062	1.13699	1.13417	1.16307	1.14474	0.775774	0.00278213
ATV04349.1	Porphobilinogen deaminase [Staphylococcus aureus O11]	30.52	9	9	18	308	34.347	5.51611	0.915132	0.87798	0.910845	0.901319	1.19055	1.16172	1.13434	1.1622	0.775528	0.000200418
AJP19122.1	hypothetical protein TW63_02780 [Staphylococcus aureus]	31.09	6	6	45	238	26.2901	4.76709	0.960329	0.86755	0.859817	0.895899	1.21651	1.14416	1.11407	1.15824	0.773497	0.00408976
AVO67748.1	acyl-CoA dehydrogenase [Staphylococcus aureus]	7.29	2	2	3	343	38.3986	5.21143	1.00514	0.885947	0.830452	0.90718	1.22326	1.18423	1.12294	1.17681	0.77088	0.0104004
AJP29232.1	epimerase [Staphylococcus aureus]	17.33	7	7	21	300	34.2368	9.43701	0.824016	0.915378	0.919686	0.88636	1.18609	1.13198	1.13486	1.15098	0.770092	0.00178784
AVO69888.1	nitrite reductase large subunit [Staphylococcus aureus]	33.92	25	25	67	790	87.458	5.37646	0.960633	0.839978	0.87875	0.89312	1.18291	1.16872	1.12818	1.15994	0.769974	0.00242579
AVO69093.1	UPF0365 family protein [Staphylococcus aureus]	63.83	18	18	185	329	35.1737	5.88428	0.900004	0.850123	0.927166	0.892431	1.12826	1.25201	1.09734	1.1592	0.769867	0.00700848
AID39566.1	heme transporter IsdA [Staphylococcus aureus]	27.71	9	9	29	350	38.734	9.64209	0.898031	0.909555	0.829306	0.878964	1.18548	1.13203	1.11089	1.1428	0.769132	0.00140019
AXN67158.1	acetyl-CoA carboxylase carboxyl transferase subunit beta [Staphylococcus aureus]	47.02	13	13	33	285	31.8511	8.20654	0.89228	0.875723	0.908019	0.892008	1.12253	1.14847	1.20965	1.16022	0.768827	0.000615221
AVO68351.1	hypothetical protein C6V85_04100 [Staphylococcus aureus]	8.97	1	1	9	78	9.36146	4.86865	0.822975	0.861745	0.980248	0.888322	1.05113	1.22258	1.19615	1.15662	0.768034	0.0196888
AVO67919.1	DUF1398 domain-containing protein [Staphylococcus aureus]	21.71	3	3	4	129	14.5361	5.19873	0.838772	0.91959	0.820728	0.859697	1.10909	1.13175	1.12159	1.12081	0.767031	0.00110048
AVO70153.1	flavin reductase family protein [Staphylococcus aureus]	33.48	8	8	18	230	25.8508	5.17334	0.906295	0.830237	0.913342	0.883291	1.17615	1.13515	1.14724	1.15285	0.766183	0.00077072
AJP18662.1	UDP-glucose 4-epimerase [Staphylococcus aureus]	11.53	2	2	3	295	33.6594	9.31982	0.808318	0.967738	0.937666	0.904574	1.13855	1.18661	1.22231	1.18249	0.764975	0.00702922
AVO68236.1	deoxyribodipyrimidine photo-lyase [Staphylococcus aureus]	6.78	2	2	2	457	54.3487	5.45264	0.919548	0.846461	0.921827	0.895945	1.10223	1.25674	1.15537	1.17145	0.764819	0.0059447
WP_114967462.1	argininosuccinate synthase [Staphylococcus aureus]	46.63	1	21	140	401	44.3967	5.03369	0.896635	0.915381	0.888	0.900005	1.20606	1.23459	1.09799	1.17955	0.763007	0.00273662
AXN66928.1	DNA-binding protein HU [Staphylococcus aureus]	86.67	12	12	235	90	9.62017	9.5249	0.814844	0.912039	0.940925	0.889269	1.14964	1.1302	1.21869	1.16617	0.762552	0.00403541
WP_001200747.1	alcohol dehydrogenase AdhP [Staphylococcus aureus]	71.43	22	22	290	336	36.0387	5.65576	0.865105	0.941067	0.883956	0.896709	1.2166	1.1798	1.13333	1.17658	0.762134	0.00108396
AXN69101.1	NifU family protein [Staphylococcus aureus]	61.25	1	3	33	80	8.73537	4.4751	0.898893	0.806434	0.926575	0.877301	1.08879	1.18439	1.18142	1.15153	0.761856	0.00464385
AXN66865.1	VOC family protein [Staphylococcus aureus]	29.74	7	7	46	269	30.0658	4.44971	0.876077	0.895926	0.888142	0.886715	1.18601	1.20737	1.11286	1.16875	0.758688	0.000641998
AJP65348.1	argininosuccinate synthase [Staphylococcus aureus]	46.63	1	21	148	401	44.4117	5.03369	0.879235	0.922445	0.876577	0.892753	1.1921	1.20136	1.1381	1.17719	0.758379	0.000324754
WP_100185098.1	M20/M25/M40 family metallo-hydrolase [Staphylococcus aureus]	18.67	6	6	24	375	39.9139	5.04639	0.913618	0.881155	0.844113	0.879629	1.21285	1.08017	1.1875	1.16017	0.758188	0.00347072
AVO69968.1	MBL fold metallo-hydrolase [Staphylococcus aureus]	35.29	7	7	23	255	28.7007	5.12256	0.886907	0.898029	0.897131	0.894023	1.17539	1.16574	1.19748	1.17954	0.757945	9.12739e-06
ATV02935.1	Capsular polysaccharide synthesis enzyme [Staphylococcus aureus O11]	47.52	15	15	39	322	36.5335	5.78271	0.893146	0.850154	0.935174	0.892824	1.11937	1.24457	1.17063	1.17819	0.757792	0.00287761
AXN68592.1	helix-turn-helix domain-containing protein [Staphylococcus aureus]	18.42	1	1	5	76	8.83967	9.75928	0.799977	0.906887	1.02299	0.909953	1.2193	1.25896	1.13813	1.20546	0.754859	0.015903
WP_000134776.1	MULTISPECIES: DUF1292 domain-containing protein [Staphylococcus]	99.02	2	6	94	102	11.9675	3.9165	0.860355	0.961555	0.872346	0.898085	1.17337	1.21407	1.18393	1.19046	0.754403	0.0010247
AJP65889.1	ubiquinone biosynthesis methyltransferase UbiE [Staphylococcus aureus]	19.5	4	4	5	241	27.3328	8.83643	0.925259	0.872835	0.880022	0.892706	1.23761	1.14084	1.17217	1.18354	0.754266	0.00090331
AJP19019.1	glycosyl transferase family 1 [Staphylococcus aureus]	16.33	8	9	18	496	58.4107	7.00537	0.855099	0.890551	0.895518	0.880389	1.1679	1.25158	1.08288	1.16745	0.754111	0.00467308
AJP66014.1	nicotinate-nucleotide adenylyltransferase [Staphylococcus aureus]	7.94	2	2	3	189	22.1131	5.94775	0.886878	0.897476	0.850549	0.878301	0.994949	1.27131	1.22824	1.16483	0.754016	0.0301331
AVO69797.1	hydroxyacid dehydrogenase [Staphylococcus aureus]	70.35	3	17	89	317	34.6811	5.2876	0.870081	0.887895	0.942387	0.900121	1.15698	1.20288	1.22503	1.19496	0.753264	0.000568686
WP_111762287.1	dihydrolipoyllysine-residue succinyltransferase [Staphylococcus aureus]	26	2	10	58	423	46.7436	4.94482	0.762324	0.989718	0.959511	0.903851	1.28269	1.21171	1.10857	1.20099	0.75259	0.0272846
AXN69467.1	thiamine-binding protein [Staphylococcus aureus]	60.82	1	5	24	97	11.0276	4.52588	0.798098	0.888249	0.965316	0.883887	1.17294	1.23394	1.12355	1.17681	0.751088	0.00719182
AVO68993.1	30S ribosomal protein S1 [Staphylococcus aureus]	63.17	3	28	325	391	43.2831	4.64014	0.877571	0.891359	0.900116	0.889682	1.20556	1.18858	1.1601	1.18475	0.750946	3.7321e-05
ATV04171.1	Hypothetical protein SaO11_01345 [Staphylococcus aureus O11]	12.63	3	3	13	190	22.1742	5.38916	0.86395	0.938325	0.915534	0.905936	1.16407	1.27292	1.1916	1.20953	0.748998	0.00152544
AXN66784.1	catalase [Staphylococcus aureus]	44.75	1	20	114	505	58.3432	5.47803	0.751522	0.917393	0.927654	0.865523	1.1572	1.13491	1.17607	1.15606	0.748686	0.0075807
AXN69257.1	DUF1447 family protein [Staphylococcus aureus]	86.11	9	9	74	72	8.74637	5.42725	0.902109	0.825119	0.840982	0.85607	1.05641	1.09622	1.28418	1.1456	0.747265	0.0173958
WP_000067114.1	MULTISPECIES: N-acetyltransferase [Staphylococcus]	65.96	1	6	41	94	10.5492	5.19873	0.928781	0.860675	0.882666	0.890707	1.23731	1.21197	1.13119	1.19349	0.746306	0.00131359
AJP66000.1	ribosomal protein L11 methyltransferase [Staphylococcus aureus]	4.17	1	1	1	312	35.5087	4.729	0.890983	0.87879	0.892175	0.887316	1.25712	1.13068	1.18036	1.18939	0.746029	0.00122869
WP_001056328.1	MSCRAMM family adhesin clumping factor ClfA [Staphylococcus aureus]	13.04	1	11	65	974	100.182	3.89111	0.814943	0.853124	0.988301	0.885456	1.20018	1.12205	1.23984	1.18735	0.745739	0.00867577
WP_001050049.1	MULTISPECIES: ribonuclease R [Staphylococcus]	8.92	7	7	10	785	89.8212	6.78564	0.947445	0.804223	0.843878	0.865182	1.10589	1.15588	1.22291	1.16156	0.744844	0.00555568
WP_001065109.1	DUF1024 family protein [Staphylococcus aureus]	42.68	4	4	8	82	9.17839	4.32275	0.765172	0.815144	1.05063	0.876981	1.11906	1.18032	1.23309	1.17749	0.744789	0.0329748
AVO70057.1	dehydrosqualene synthase [Staphylococcus aureus]	13.94	4	4	6	287	34.195	6.0874	0.857918	0.875607	0.888077	0.873867	1.20827	1.10817	1.20793	1.17479	0.743848	0.000945505
AJP28814.1	3-beta hydroxysteroid dehydrogenase [Staphylococcus aureus]	9.38	3	3	9	341	37.7636	6.37939	0.939209	0.848996	0.848405	0.87887	1.13682	1.22059	1.19637	1.18459	0.741917	0.00144572
AXN67359.1	methionine aminopeptidase [Staphylococcus aureus]	41.67	10	10	55	252	27.4851	5.2749	0.854812	0.84238	0.825113	0.840768	1.14506	1.14956	1.11061	1.13507	0.740716	3.99675e-05
AJP20111.1	metallopeptidase [Staphylococcus aureus]	29.34	12	12	45	351	39.6402	5.19873	0.940445	0.841214	0.849639	0.877099	1.20651	1.16351	1.18476	1.18493	0.740214	0.000834621
AJP20709.1	urease subunit beta [Staphylococcus aureus]	7.35	1	1	2	136	15.1695	5.36377	0.797437	0.816949	1.01426	0.876214	1.17147	1.14106	1.25008	1.18754	0.737842	0.0152222
AJP20573.1	oxidoreductase [Staphylococcus aureus]	54.3	12	12	80	221	24.0832	5.09717	0.836464	0.872708	0.90872	0.872631	1.17162	1.21545	1.16116	1.18274	0.737802	0.000312883
AXN68327.1	diacetyl reductase ((S)-acetoin forming) [Staphylococcus aureus]	39.92	9	9	76	258	27.1988	5.16064	0.853062	0.895326	0.877858	0.875415	1.20271	1.19648	1.16097	1.18672	0.737677	6.37308e-05
AJP20567.1	purine nucleoside phosphorylase [Staphylococcus aureus]	12.29	3	3	9	236	25.8478	5.03369	0.85575	0.838748	0.923576	0.872691	1.1849	1.14036	1.22752	1.18426	0.736906	0.000992926
ATV04773.1	Putative non-heme iron-containing ferritin [Staphylococcus aureus O11]	29.25	3	3	16	147	16.6951	4.729	0.975555	0.851907	0.763647	0.863703	1.19417	1.18554	1.14017	1.1733	0.736134	0.00827726
AVO68469.1	hypothetical protein C6V85_04725 [Staphylococcus aureus]	44.97	7	7	76	169	19.3149	5.0083	0.925002	0.872648	0.876786	0.891478	1.20602	1.20976	1.21831	1.21136	0.735929	4.91284e-05
WP_001813836.1	TIGR01741 family protein [Staphylococcus aureus]	8.24	1	1	1	85	10.495	4.77979	0.890651	0.858675	0.885418	0.878248	1.1436	1.16041	1.28705	1.19702	0.733696	0.00234169
WP_114647933.1	DEAD/DEAH box helicase [Staphylococcus aureus]	9.86	4	4	12	426	48.5449	9.61279	0.814801	0.914285	0.877439	0.868841	1.18115	1.2003	1.17892	1.18679	0.732095	0.000438303
AXN67727.1	50S ribosomal protein L29 [Staphylococcus aureus]	62.32	6	6	47	69	8.08539	9.59814	0.917894	0.862818	0.84877	0.876494	1.24212	1.1573	1.19259	1.19734	0.732035	0.000584056
ATV04208.1	Putative membrane protein [Staphylococcus aureus O11]	2.15	1	1	1	326	36.9489	7.76709	0.916116	0.837836	0.868742	0.874231	1.16481	1.06407	1.3567	1.19519	0.731456	0.0224662
AXN68888.1	hypothetical protein LR49_12010 [Staphylococcus aureus]	90.91	2	8	67	99	11.3168	5.45264	0.837169	0.91275	0.887949	0.879289	1.17595	1.27243	1.15821	1.2022	0.731403	0.00152346
WP_000037091.1	MULTISPECIES: YihY/virulence factor BrkB family protein [Staphylococcus]	13.65	6	6	14	403	45.3058	8.44092	0.861998	0.84448	0.87316	0.859879	1.12133	1.15596	1.25025	1.17585	0.731286	0.00131356
AXN67153.1	citrate synthase [Staphylococcus aureus]	38.61	16	16	64	373	42.5663	5.60498	0.866047	0.886205	0.878301	0.876851	1.21417	1.19246	1.1927	1.19978	0.730845	4.0774e-06
WP_031903397.1	hypothetical protein [Staphylococcus aureus]	11.86	1	1	1	59	7.04246	8.48486	0.784098	0.905537	0.953435	0.881023	1.36376	1.16848	1.08936	1.2072	0.729806	0.0272125
AVO68782.1	translation initiation factor IF-2 [Staphylococcus aureus]	43.97	31	31	143	705	77.8089	5.19873	0.845612	0.898069	0.851459	0.865047	1.22531	1.19168	1.14213	1.18637	0.729151	0.000393317
AXN67026.1	cytidine deaminase [Staphylococcus aureus]	14.18	2	2	4	134	14.9541	5.24951	0.826339	0.845246	0.872032	0.847872	1.17986	1.14539	1.16742	1.16423	0.728272	4.52135e-05
AJP23120.1	aminopeptidase T [Staphylococcus aureus]	29.16	11	11	19	415	46.8904	5.04639	0.836348	0.867918	0.875866	0.860044	1.20703	1.16876	1.17242	1.18273	0.727166	4.70466e-05
ATV03876.1	Ornithine carbamoyltransferase [Staphylococcus aureus O11]	35.44	9	11	65	333	37.5267	5.18604	0.918272	0.839915	0.836163	0.864783	1.24301	1.18347	1.14725	1.19124	0.725951	0.00107878
AJP20071.1	uroporphyrinogen III synthase [Staphylococcus aureus]	2.7	1	1	3	222	25.3872	8.04541	0.780734	0.886984	0.933183	0.866967	1.1513	1.10984	1.32354	1.19489	0.725562	0.0145444
AVO70107.1	GbsR/MarR family transcriptional regulator [Staphylococcus aureus]	34.22	2	4	15	187	21.7288	5.2876	0.873329	0.887599	0.867189	0.876039	1.24296	1.16202	1.22084	1.20861	0.724834	0.000181684
AXN66883.1	BrxA/BrxB family bacilliredoxin [Staphylococcus aureus]	50.34	9	9	55	145	16.0035	4.53857	0.843655	0.808989	0.949295	0.867313	1.16548	1.2838	1.14451	1.19793	0.724009	0.00545402
AVO68570.1	LytR family transcriptional regulator [Staphylococcus aureus]	30.12	2	18	73	405	45.6832	6.48096	0.805709	0.969982	0.867344	0.881012	1.30155	1.20397	1.14535	1.21696	0.723947	0.00707374
AXN67313.1	YlbF/YmcA family competence regulator [Staphylococcus aureus]	96.49	12	12	896	114	13.3015	4.37354	0.811818	0.872256	0.924975	0.869683	1.16875	1.23903	1.20409	1.20395	0.722356	0.000966139
AVO69386.1	hypothetical protein C6V85_09690 [Staphylococcus aureus]	47.17	3	3	81	53	6.30126	4.53857	0.848132	0.721048	1.01293	0.860702	1.09485	1.26151	1.22436	1.19357	0.721114	0.0277486
AVO68671.1	fibrinogen-binding protein [Staphylococcus aureus]	50.46	8	8	57	109	12.5509	10.4185	0.920568	0.871476	0.830535	0.874193	1.24971	1.25636	1.13086	1.21231	0.721096	0.00220359
WP_000167266.1	3-oxoacyl-[acyl-carrier-protein] reductase [Staphylococcus aureus]	53.69	2	13	70	244	25.8713	5.31299	0.678337	0.959523	0.961853	0.866571	1.2088	1.17498	1.24736	1.21038	0.71595	0.0234603
AJP19820.1	dihydrolipoamide succinyltransferase [Staphylococcus aureus]	37.68	8	16	78	422	46.6545	4.94482	0.786089	0.915397	0.870378	0.857288	1.21626	1.18268	1.1933	1.19742	0.715949	0.000968285
AXN67714.1	adenylate kinase [Staphylococcus aureus]	66.51	13	13	66	215	23.9593	4.93213	0.821506	0.854837	0.919864	0.865402	1.23374	1.20934	1.18655	1.20988	0.71528	0.000418816
WP_064135340.1	YihA family ribosome biogenesis GTP-binding protein [Staphylococcus aureus]	24.1	4	4	12	195	22.5427	7.41553	0.942349	0.844788	0.798014	0.861717	1.27663	1.15241	1.18693	1.20532	0.714925	0.00366517
WP_101766637.1	phosphoribosylformylglycinamidine synthase subunit PurL [Staphylococcus aureus]	11.11	1	7	11	729	79.512	4.89404	0.973733	0.817658	0.819492	0.870294	1.23987	1.26358	1.14979	1.21775	0.714676	0.00505565
AXN69398.1	50S ribosomal protein L28 [Staphylococcus aureus]	22.58	2	2	3	62	6.97292	12.2349	0.706003	0.858135	0.95762	0.840586	1.12525	1.17433	1.23558	1.17839	0.713337	0.0133487
AVO69536.1	oxidoreductase [Staphylococcus aureus]	14.86	1	1	9	74	8.23901	4.42432	0.825963	0.914343	0.88843	0.876245	1.08385	1.38294	1.22529	1.23069	0.711994	0.0171565
AJP21435.1	alpha-helical coiled-coil protein [Staphylococcus aureus]	25.29	6	6	8	170	19.1867	4.80518	0.911281	0.897007	0.876785	0.895024	1.28952	1.31021	1.17797	1.25923	0.710768	0.000997514
AJP20878.1	hypothetical protein TW63_12195 [Staphylococcus aureus]	29.65	6	6	10	199	23.7712	8.04541	0.794537	0.896143	0.905884	0.865521	1.31984	1.13707	1.19672	1.21788	0.710681	0.00546754
WP_000454413.1	MULTISPECIES: hypothetical protein [Bacilli]	6.18	2	2	3	259	30.0504	8.90967	0.894163	0.810505	0.906584	0.870417	1.34492	1.19788	1.14067	1.22782	0.708911	0.00624006
AXN66987.1	elongation factor P [Staphylococcus aureus]	47.57	9	9	54	185	20.5413	4.81787	0.876827	0.847521	0.859704	0.861351	1.24532	1.22664	1.17662	1.21619	0.708235	8.95699e-05
WP_000145501.1	DUF4064 domain-containing protein [Staphylococcus aureus]	20.18	7	7	11	337	39.7906	5.98584	1.02303	0.716786	0.849593	0.863136	1.26049	1.24527	1.15546	1.22041	0.707252	0.0194417
AJP67012.1	aspartate alpha-decarboxylase [Staphylococcus aureus]	4.72	1	1	2	127	14.0642	5.26221	0.837171	0.837707	0.9059	0.860259	1.24858	1.11561	1.28987	1.21802	0.706277	0.00335695
WP_047213540.1	catabolite control protein A [Staphylococcus aureus]	28.88	1	8	29	329	35.9657	5.96045	0.869844	0.955134	0.774904	0.866628	1.33448	1.18082	1.16815	1.22782	0.705827	0.00839453
AJP20756.1	molybdenum cofactor biosysynthesis protein [Staphylococcus aureus]	13.36	2	2	2	217	25.1516	8.79248	0.747834	0.917622	0.860869	0.842108	1.24875	1.09763	1.23415	1.19351	0.705572	0.00713694
WP_029657698.1	DUF296 domain-containing protein [Staphylococcus aureus]	8.4	1	1	1	131	14.3933	4.66553	0.923431	0.814164	0.840317	0.859304	1.14349	1.19186	1.33108	1.22214	0.703112	0.00509788
AJP20824.1	glutathione S-transferase [Staphylococcus aureus]	10.32	2	2	3	155	17.3939	9.18799	0.728268	1.01783	0.875444	0.873846	1.18557	1.20066	1.35021	1.24548	0.701613	0.0197082
AJP28639.1	capsular biosynthesis protein [Staphylococcus aureus]	7.48	2	2	4	254	29.3122	6.69775	0.81832	0.909196	0.880234	0.86925	1.2854	1.24847	1.18875	1.24087	0.700515	0.00066883
AVO68584.1	amidophosphoribosyltransferase [Staphylococcus aureus]	3.24	1	1	1	494	54.3215	6.44287	0.908371	0.882146	0.804735	0.865084	1.35366	1.28473	1.06645	1.23495	0.700502	0.0158526
AXN67570.1	CsoR family transcriptional regulator [Staphylococcus aureus]	9.28	1	1	1	97	11.1907	6.30322	0.795432	0.977849	0.812484	0.861922	1.27893	1.15263	1.25977	1.23044	0.700497	0.00629944
AVO68743.1	malonyl CoA-ACP transacylase [Staphylococcus aureus]	36.04	9	9	48	308	33.6281	4.97021	0.795942	0.899138	0.840615	0.845232	1.15404	1.11046	1.35585	1.20678	0.7004	0.0112617
WP_014363431.1	16S rRNA (uracil(1498)-N(3))-methyltransferase [Staphylococcus aureus]	3.64	1	1	1	220	24.7329	4.89404	0.793099	0.893711	0.902474	0.863095	1.24855	1.28177	1.16863	1.23298	0.700005	0.00159512
ATV03157.1	PTS lactose transporter subunit IIB [Staphylococcus aureus O11]	15.96	2	2	7	94	10.3752	4.52588	0.995287	0.72861	0.874201	0.866032	1.1077	1.34813	1.26029	1.23871	0.699143	0.0233055
AXN68861.1	PTS-dependent dihydroxyacetone kinase phosphotransferase subunit DhaM [Staphylococcus aureus]	30.83	3	3	12	120	12.7765	4.55127	0.853893	0.852594	0.877872	0.861453	1.17324	1.25931	1.26518	1.23258	0.698904	0.000273193
AVO69269.1	YtxH domain-containing protein [Staphylococcus aureus]	55	13	13	96	140	15.7251	8.89502	0.776932	0.885083	0.911255	0.857757	1.23642	1.24733	1.19957	1.22777	0.698627	0.00105492
WP_001589414.1	YSIRK-type signal peptide-containing protein [Staphylococcus aureus]	36.25	1	39	146	1269	137.835	4.55127	0.827152	0.972056	0.793328	0.864179	1.29748	1.27384	1.14206	1.23779	0.698161	0.00692666
AJP29974.1	2-oxoisovalerate dehydrogenase [Staphylococcus aureus]	29.39	8	8	23	330	36.1771	5.31299	0.781222	0.909825	0.867655	0.852901	1.23762	1.18898	1.24289	1.22316	0.697293	0.000877242
AXN69407.1	acyl carrier protein [Staphylococcus aureus]	58.44	8	8	699	77	8.54417	4.11963	0.842085	0.78151	0.949725	0.857773	1.22531	1.25516	1.21105	1.23051	0.697088	0.00184723
AJP20696.1	molybdenum cofactor biosynthesis protein B [Staphylococcus aureus]	36.31	1	7	28	168	18.4549	5.88428	0.86538	0.876552	0.840326	0.860752	1.36883	1.21525	1.1242	1.23609	0.696349	0.00651672
AID41092.1	nitrate reductase subunit beta [Staphylococcus aureus]	21.41	10	10	23	481	55.1836	5.43994	0.885656	0.780996	0.833253	0.833302	1.1594	1.23316	1.19817	1.19691	0.696211	0.000599148
AVO70016.1	N-acetyltransferase [Staphylococcus aureus]	84.04	2	7	72	94	10.5502	5.04639	0.931596	0.852725	0.793722	0.859348	1.26248	1.21196	1.23265	1.2357	0.695435	0.000901685
AJP29609.1	ribulose-phosphate 3-epimerase [Staphylococcus aureus]	6.54	2	2	3	214	23.5431	5.2749	0.861563	0.865236	0.847451	0.858083	1.19222	1.29127	1.22479	1.23609	0.69419	0.000217919
AXN68678.1	YbaB/EbfC family nucleoid-associated protein [Staphylococcus aureus]	41.9	6	6	53	105	11.5897	5.09717	0.885105	0.828384	0.821759	0.845083	1.14799	1.29034	1.21838	1.2189	0.693314	0.00122124
AJP30696.1	imidazolonepropionase [Staphylococcus aureus]	52.18	2	20	112	412	44.9971	5.37646	0.793255	0.866056	0.882995	0.847436	1.16823	1.25439	1.25514	1.22592	0.691267	0.000687453
WP_002871011.1	argininosuccinate lyase [Staphylococcus aureus]	23.97	10	10	44	459	52.0112	5.71924	0.862315	0.853866	0.834916	0.850365	1.2639	1.19986	1.2359	1.23322	0.68955	4.58915e-05
AXN67050.1	HD domain-containing protein [Staphylococcus aureus]	23.2	5	5	12	194	22.4493	5.49072	0.734628	0.901444	0.917545	0.851206	1.22308	1.24414	1.23897	1.2354	0.689015	0.00283772
ATV04844.1	30S ribosomal protein S9 [Staphylococcus aureus O11]	44.62	6	6	26	130	14.6068	10.5649	0.890788	0.842219	0.846502	0.859836	1.27512	1.24062	1.22955	1.24843	0.688734	4.75813e-05
AJP66353.1	pectate lyase [Staphylococcus aureus]	9.04	4	4	9	365	40.6824	8.08936	0.930098	0.76002	0.826698	0.838939	1.26282	1.19877	1.20037	1.22066	0.687285	0.00208157
AVO69100.1	nucleotide exchange factor GrpE [Staphylococcus aureus]	53.85	1	9	70	208	24.0079	4.51318	0.813075	0.865097	0.873941	0.850704	1.23047	1.31634	1.17011	1.23898	0.686619	0.00112296
AXN68595.1	XRE family transcriptional regulator [Staphylococcus aureus]	23.08	3	3	4	117	13.5541	7.40088	0.86389	0.865752	0.832134	0.853925	1.26064	1.3206	1.15413	1.24512	0.685816	0.00142825
AVO69124.1	acetyl-CoA carboxylase biotin carboxyl carrier protein subunit [Staphylococcus aureus]	18.79	2	2	11	149	16.7693	4.729	0.810829	0.883824	0.85118	0.848611	1.17859	1.30454	1.23291	1.23868	0.685093	0.000757469
AXN67626.1	thiol-disulfide oxidoreductase DCC family protein [Staphylococcus aureus]	42.34	7	7	19	137	16.2433	9.42236	0.803686	0.840459	0.890128	0.844758	1.26171	1.2168	1.22689	1.23513	0.683941	0.00016463
AXN68340.1	phosphopentomutase [Staphylococcus aureus]	50.26	17	17	95	392	43.7681	5.14795	0.829797	0.825921	0.88249	0.846069	1.22237	1.26289	1.23185	1.23904	0.682845	5.74036e-05
WP_000244866.1	septation ring formation regulator EzrA [Staphylococcus aureus]	64.36	40	40	250	564	66.1867	4.86865	0.823605	0.825831	0.867844	0.839093	1.21578	1.24928	1.23036	1.23181	0.68119	2.25792e-05
ATV05131.1	ABC transport system, ATP-binding protein [Staphylococcus aureus O11]	3.32	1	1	1	211	24.0918	7.47412	0.844743	0.895235	0.806287	0.848755	1.32217	1.15881	1.25815	1.24637	0.680979	0.00181935
AXN69250.1	phosphocarrier protein HPr [Staphylococcus aureus]	57.95	4	4	51	88	9.48975	4.66553	0.75224	0.825156	0.960081	0.845826	1.09235	1.27788	1.3769	1.24904	0.677178	0.017467
WP_054191876.1	hypothetical protein [Staphylococcus aureus]	40.75	1	18	49	454	50.0599	9.39307	1.00921	0.717755	0.789782	0.838914	1.31813	1.1798	1.22222	1.24005	0.676516	0.0142942
WP_063124938.1	YSIRK-type signal peptide-containing protein [Staphylococcus aureus]	26.03	19	19	58	799	85.6172	4.37354	0.777726	0.859152	0.870531	0.835803	1.24212	1.2728	1.20588	1.24027	0.673889	0.00032187
WP_111680218.1	LytR family transcriptional regulator [Staphylococcus aureus]	29.9	1	17	69	408	46.0674	6.48096	0.796236	0.905272	0.83904	0.846849	1.28887	1.30525	1.18186	1.25866	0.672819	0.00118777
AXN67305.1	HIT family protein [Staphylococcus aureus]	57.86	1	9	60	140	15.935	5.03369	0.723919	0.86871	0.908467	0.833699	1.25053	1.21757	1.25278	1.24029	0.672179	0.00207215
WP_001190408.1	lipoate--protein ligase family protein [Staphylococcus aureus]	6.69	1	1	1	254	28.9974	4.95752	0.823984	0.789378	0.905005	0.839456	1.27481	1.18113	1.30307	1.25301	0.669954	0.0011947
WP_000891228.1	MULTISPECIES: hypothetical protein [Staphylococcus]	1.42	1	1	2	706	83.4973	5.98584	0.805257	0.799269	0.891155	0.831894	1.06034	1.32676	1.34066	1.24259	0.669485	0.0128301
AVO67950.1	NDxxF motif lipoprotein [Staphylococcus aureus]	42.79	12	12	65	208	23.6193	8.646	0.847741	0.833936	0.81955	0.833742	1.24848	1.16234	1.32688	1.2459	0.66919	0.00102744
WP_111679906.1	immunoglobulin G-binding protein A [Staphylococcus aureus]	37.8	1	14	113	492	53.8252	5.93506	1.03582	0.693586	0.789148	0.839516	1.32349	1.25356	1.19004	1.2557	0.668565	0.0188042
AXN67137.1	50S ribosomal protein L20 [Staphylococcus aureus]	39.83	7	7	35	118	13.6776	11.2534	0.848434	0.839449	0.820441	0.836108	1.24554	1.3149	1.19162	1.25069	0.668519	0.000347128
AVO70186.1	polyisoprenoid-binding protein [Staphylococcus aureus]	49.12	7	7	18	171	18.6862	4.70361	0.839848	0.852916	0.854984	0.849249	1.27682	1.29338	1.2421	1.27077	0.668297	1.18348e-05
AVO70042.1	methylated-DNA--[protein]-cysteine S-methyltransferase [Staphylococcus aureus]	40.46	6	6	15	173	18.9348	8.36768	0.807683	0.785151	0.899362	0.830732	1.10152	1.13427	1.49558	1.24379	0.667904	0.0344031
AXN68949.1	hypothetical protein LR49_12335 [Staphylococcus aureus]	18.27	2	2	2	104	12.715	8.01611	0.773023	0.952925	0.729629	0.818526	1.27943	1.21627	1.18196	1.22589	0.667701	0.00533124
AJP29975.1	dihydrolipoamide dehydrogenase [Staphylococcus aureus]	2.75	1	1	1	473	51.0793	5.50342	0.838535	0.816614	0.861488	0.838879	1.41774	1.12218	1.23312	1.25768	0.667007	0.00861936
AJP19348.1	general stress protein [Staphylococcus aureus]	18.4	3	3	3	125	14.6857	8.74854	0.845877	0.806952	0.808503	0.820444	1.26492	1.21342	1.21775	1.23203	0.665929	3.87036e-05
WP_114604570.1	alpha/beta fold hydrolase [Staphylococcus aureus]	10.33	3	3	4	242	27.1775	5.80811	0.855237	0.790876	0.869249	0.838454	1.25405	1.29995	1.22652	1.26017	0.665349	0.000197773
AXN67732.1	50S ribosomal protein L2 [Staphylococcus aureus]	38.27	9	9	44	277	30.1365	10.77	0.848971	0.788495	0.828586	0.822017	1.29835	1.23935	1.17306	1.23692	0.664568	0.000502631
AJP22390.1	DNA topoisomerase I [Staphylococcus aureus]	7.98	6	6	6	689	79.0198	9.05615	0.830782	0.857785	0.802692	0.83042	1.19771	1.22434	1.3301	1.25072	0.663955	0.000638706
AVO68057.1	RNA-binding protein S1 [Staphylococcus aureus]	33.08	5	6	29	133	14.8289	9.56885	0.826289	0.815339	0.775767	0.805798	1.21809	1.20671	1.21786	1.21422	0.663635	1.32973e-05
AXN69137.1	metal-sulfur cluster assembly factor [Staphylococcus aureus]	11.76	2	2	10	102	11.1456	4.15771	0.950543	0.74203	0.769713	0.820762	1.26541	1.22891	1.21661	1.23698	0.663523	0.00341753
AJP31031.1	hypothetical protein UC19_13250 [Staphylococcus aureus]	19.33	3	3	10	119	13.013	9.46631	0.838547	0.820131	0.871372	0.84335	1.27993	1.25906	1.28106	1.27335	0.662308	1.32131e-05
WP_054190819.1	DUF1542 domain-containing protein [Staphylococcus aureus]	2.41	1	5	7	2445	261.948	4.7417	0.978756	0.76518	0.764427	0.836121	1.29571	1.28012	1.217	1.26428	0.661343	0.00471645
AXN67605.1	50S ribosomal protein L31 type B [Staphylococcus aureus]	78.57	6	6	100	84	9.71678	8.44092	0.903953	0.807124	0.747685	0.819588	1.2754	1.2015	1.24096	1.23929	0.661339	0.00112725
WP_000586142.1	type I restriction endonuclease subunit R [Staphylococcus aureus]	6.99	6	6	10	701	81.9248	6.23975	0.782153	0.852265	0.842763	0.825727	1.31104	1.1824	1.25786	1.25043	0.660353	0.000605813
AJP18948.1	endoribonuclease L-PSP [Staphylococcus aureus]	17.46	1	2	2	126	13.9883	5.85889	0.859479	0.834918	0.808381	0.834259	1.20475	1.24775	1.33776	1.26342	0.660318	0.000510923
WP_000265409.1	MULTISPECIES: Mn(2+)-dependent dipeptidase Sapep [Staphylococcus]	44.99	3	18	68	469	52.7747	4.70361	0.76727	0.874181	0.879935	0.840462	1.32813	1.23663	1.25678	1.27385	0.659783	0.000705245
AJP31007.1	ornithine carbamoyltransferase [Staphylococcus aureus]	55.95	1	18	143	336	37.7388	5.30029	0.874913	0.839446	0.805967	0.840109	1.26884	1.28028	1.27172	1.27362	0.659625	2.78816e-05
WP_054170578.1	DUF1292 domain-containing protein [Staphylococcus aureus]	100	1	6	154	101	11.8124	3.9292	0.825125	0.806666	0.868563	0.833451	1.34034	1.21195	1.24575	1.26601	0.658327	0.000528705
AJP29924.1	hypothetical protein UC19_07195 [Staphylococcus aureus]	22.58	2	2	12	93	11.0925	7.32764	0.818266	0.850731	0.8091	0.826032	1.30793	1.20982	1.24842	1.25539	0.657988	0.000161705
ATV03396.1	Putative DNA-binding protein [Staphylococcus aureus O11]	3.97	1	1	2	403	44.4155	5.61768	0.763597	0.850567	0.867045	0.82707	1.39338	1.19445	1.19303	1.26029	0.656256	0.00422329
AJP28192.1	carboxylesterase [Staphylococcus aureus]	5.56	3	3	7	450	52.0839	6.7417	0.890208	0.832601	0.800814	0.841208	1.32508	1.32277	1.20087	1.28291	0.655705	0.000816296
WP_000265416.1	MULTISPECIES: Mn(2+)-dependent dipeptidase Sapep [Staphylococcus]	45.63	3	18	79	469	52.7236	4.70361	0.812642	0.800732	0.850106	0.82116	1.30407	1.281	1.20319	1.26275	0.650294	0.000201588
AVO69824.1	formimidoylglutamase [Staphylococcus aureus]	27.01	7	7	30	311	34.4914	5.63037	0.894562	0.780404	0.802343	0.82577	1.2922	1.29505	1.22422	1.27049	0.649961	0.000447753
AXN68695.1	hypothetical protein LR49_10900 [Staphylococcus aureus]	34.48	3	3	9	87	9.99212	7.04932	0.728519	0.876559	0.813653	0.806244	1.3107	1.25006	1.16818	1.24298	0.648636	0.00183906
WP_000080023.1	DNA-binding response regulator [Staphylococcus aureus]	25.75	5	5	16	233	26.9613	5.18604	0.743552	0.859877	0.860587	0.821339	1.33173	1.20222	1.26743	1.26712	0.648191	0.00117038
AVO69390.1	protein-tyrosine-phosphatase [Staphylococcus aureus]	25.32	4	4	25	154	17.4524	4.729	0.78633	0.830901	0.816379	0.811203	1.25779	1.27501	1.22249	1.25176	0.648049	2.65445e-05
WP_000836466.1	rhodanese-like domain-containing protein [Staphylococcus aureus]	49.51	1	4	21	103	11.3947	4.60205	0.78751	0.891045	0.806666	0.828407	1.22375	1.31539	1.30049	1.27987	0.647257	0.000450003
ATV04384.1	Metallo-beta-lactamase superfamily protein [Staphylococcus aureus O11]	34.93	5	5	19	229	25.2204	5.23682	0.809962	0.821337	0.837098	0.822799	1.31736	1.26764	1.22873	1.27124	0.64724	7.50771e-05
AXN68709.1	RNA-binding S4 domain-containing protein [Staphylococcus aureus]	27.59	3	3	13	87	9.8504	9.70068	0.849055	0.721307	0.830571	0.800311	1.17769	1.08731	1.45007	1.23836	0.646269	0.0195435
ATV03671.1	Hypothetical protein SaO11_00845 [Staphylococcus aureus O11]	33.86	4	4	8	127	14.9097	8.32373	0.87183	0.761859	0.811583	0.81509	1.17318	1.26711	1.34471	1.26167	0.646042	0.00162365
AVO68246.1	N-acetylglucosamine-6-phosphate deacetylase [Staphylococcus aureus]	19.59	8	8	17	393	43.1598	5.88428	0.853857	0.729867	0.816858	0.800194	1.22756	1.25671	1.23212	1.2388	0.645943	0.000316809
WP_050902360.1	sodium:proton antiporter [Staphylococcus aureus]	1.19	1	1	1	673	77.0102	8.86572	0.87109	0.762556	0.824252	0.819299	1.42365	1.0104	1.38464	1.2729	0.64365	0.0285857
WP_000503819.1	molybdenum cofactor biosynthesis protein [Staphylococcus aureus]	36.31	1	7	25	168	18.4899	5.61768	0.754118	0.90016	0.819024	0.824434	1.33133	1.25694	1.25752	1.28193	0.643121	0.000729033
AND44276.1	1,4-dihydroxy-2-naphthoate octaprenyltransferase [Staphylococcus aureus]	3.53	1	1	1	312	34.3454	9.5542	0.813491	0.76666	0.891069	0.82374	1.37552	1.2255	1.24168	1.2809	0.643095	0.00157306
AJP66417.1	phage PVL protein [Staphylococcus aureus]	7.52	1	1	1	133	15.4877	4.99561	0.822973	0.885974	0.773547	0.827498	1.24973	1.37923	1.2313	1.28675	0.64309	0.0012703
AXN69037.1	organic hydroperoxide reductase OsmC/OhrA [Staphylococcus aureus]	66.43	10	10	85	140	15.3296	4.91943	0.786708	0.815866	0.840877	0.814483	1.28425	1.31183	1.20457	1.26688	0.642903	0.000224862
WP_054190063.1	DUF1292 domain-containing protein [Staphylococcus aureus]	100	2	7	148	102	11.9405	3.9292	0.625341	0.89505	0.922433	0.814275	1.37044	1.23792	1.19292	1.26709	0.642632	0.0140982
ATV03483.1	Hypothetical protein SaO11_00657 [Staphylococcus aureus O11]	81.82	1	7	49	99	11.3358	5.46533	0.754937	0.747819	0.942516	0.81509	1.22947	1.29358	1.28445	1.26916	0.642226	0.00244876
WP_000358497.1	hypothetical protein [Staphylococcus aureus]	27.11	7	7	23	225	26.4704	9.93506	0.804414	0.852632	0.828382	0.828476	1.3835	1.29104	1.20849	1.29434	0.640074	0.000886331
WP_000036647.1	hypothetical protein [Staphylococcus aureus]	15.63	1	1	1	64	7.69966	4.77979	0.780368	0.810183	0.871145	0.820565	1.41864	1.13359	1.29536	1.28253	0.639801	0.00598441
AXN68249.1	50S ribosomal protein L9 [Staphylococcus aureus]	60.81	3	12	57	148	16.4439	9.37842	0.78582	0.830199	0.82474	0.813586	1.30511	1.27117	1.25621	1.2775	0.63686	2.09411e-05
AXN69498.1	translation initiation factor IF-3 [Staphylococcus aureus]	29.14	5	5	21	175	20.2009	9.70068	0.808658	0.830812	0.869839	0.836436	1.33718	1.33693	1.29944	1.32452	0.631502	2.37462e-05
AXN69405.1	3-oxoacyl-[acyl-carrier-protein] reductase [Staphylococcus aureus]	53.69	2	13	86	244	25.8703	5.47803	0.700511	0.872415	0.865102	0.812676	1.30368	1.25056	1.30881	1.28769	0.631113	0.00130325
AXN69435.1	ribosome-recycling factor [Staphylococcus aureus]	65.76	15	15	135	184	20.3406	5.14795	0.79694	0.821228	0.806041	0.80807	1.24526	1.28514	1.32086	1.28375	0.629459	3.2036e-05
AXN67101.1	50S ribosomal protein L27 [Staphylococcus aureus]	42.55	6	6	45	94	10.3085	10.1694	0.807357	0.815112	0.782295	0.801588	1.32798	1.23748	1.25696	1.27414	0.62912	8.56158e-05
WP_044419319.1	immunoglobulin G-binding protein A [Staphylococcus aureus]	54.67	9	22	170	450	48.8576	5.94775	0.775458	0.806349	0.871237	0.817681	1.33399	1.35129	1.22761	1.3043	0.626914	0.000527544
AJP66349.1	nitric oxide synthase [Staphylococcus aureus]	22.35	8	8	17	358	41.683	7.37158	0.826067	0.840679	0.769929	0.812225	1.2992	1.39297	1.20415	1.29878	0.625377	0.00115043
AJP20562.1	S-ribosylhomocysteinase [Staphylococcus aureus]	46.15	7	7	45	156	17.5165	5.87158	0.787718	0.767197	0.837318	0.797411	1.16863	1.24608	1.42421	1.27964	0.623152	0.00355601
AJP30987.1	ribonucleoside-triphosphate reductase [Staphylococcus aureus]	11.69	8	8	27	616	70.5451	6.65381	0.824694	0.765916	0.777259	0.789289	1.16098	1.26186	1.3828	1.26855	0.6222	0.00197603
AXN69246.1	hypothetical protein LR49_13965 [Staphylococcus aureus]	61.36	5	5	19	44	5.15959	5.10986	0.727299	0.819141	0.839233	0.795225	1.18425	1.23246	1.41865	1.27845	0.622021	0.00367447
AVO69186.1	trigger factor [Staphylococcus aureus]	53.12	22	22	226	433	48.5793	4.42432	0.741593	0.822506	0.840645	0.801581	1.27542	1.28713	1.31468	1.29241	0.620222	0.000113347
WP_054189474.1	YSIRK-type signal peptide-containing protein [Staphylococcus aureus]	26.45	1	19	166	692	76.8105	9.05615	0.693164	0.933535	0.796979	0.807893	1.369	1.32876	1.23835	1.31203	0.615756	0.00318231
WP_000523664.1	SWIM zinc finger family protein [Staphylococcus aureus]	13.82	2	2	6	152	17.8215	4.90674	0.880879	0.726758	0.810229	0.805955	1.37545	1.28994	1.27327	1.31289	0.61388	0.000750742
ATV05162.1	CopZ [Staphylococcus aureus O11]	50	3	3	25	68	7.26035	4.13232	0.865879	0.737376	0.778958	0.794071	1.14973	1.48674	1.2471	1.29452	0.613408	0.00948443
AJP30471.1	transglycosylase [Staphylococcus aureus]	34.63	6	6	76	231	24.0175	5.88428	0.859984	0.785978	0.715943	0.787301	1.41086	1.35398	1.09461	1.28648	0.61198	0.00919675
AXN68224.1	cold-shock protein [Staphylococcus aureus]	60.61	3	5	53	66	7.25347	4.58936	0.818319	0.753713	0.806497	0.792843	1.1481	1.31744	1.42279	1.29611	0.611709	0.00364355
WP_000599586.1	MULTISPECIES: hypothetical protein [Staphylococcus]	68.52	1	6	42	108	12.5111	4.70361	0.578961	0.768102	1.04417	0.797077	1.12353	1.30098	1.50498	1.30983	0.608534	0.0423327
WP_054189358.1	hypothetical protein [Staphylococcus aureus]	77.61	2	8	61	67	7.65902	5.74463	0.843159	0.754927	0.774969	0.791019	1.20099	1.28479	1.41451	1.3001	0.608429	0.00166571
WP_029753723.1	elastin-binding protein EbpS [Staphylococcus aureus]	28.19	1	13	69	486	53.1301	6.44287	0.552656	0.891591	0.955704	0.799984	1.30043	1.27812	1.37809	1.31888	0.606563	0.0156932
WP_001125209.1	2,3-bisphosphoglycerate-dependent phosphoglycerate mutase [Staphylococcus aureus]	41.67	1	8	18	228	26.6625	5.51611	0.709334	0.836511	0.834321	0.793389	1.236	1.36618	1.32209	1.30809	0.606525	0.000822828
WP_031863885.1	DNA-directed RNA polymerase subunit delta [Staphylococcus aureus]	38.24	6	6	69	170	20.12	3.80225	0.74481	0.763986	0.870169	0.792988	1.34143	1.28511	1.30092	1.30915	0.605727	0.000262261
AVO68599.1	glutaredoxin family protein [Staphylococcus aureus]	58.44	4	4	30	77	9.18131	4.34814	0.800099	0.762843	0.847388	0.803444	1.2563	1.35484	1.36998	1.32704	0.605441	0.000266547
AXN67144.1	transcriptional regulator NrdR [Staphylococcus aureus]	21.79	4	4	10	156	18.1921	7.78174	0.94482	0.726809	0.740932	0.804187	1.37139	1.34936	1.26482	1.32852	0.605325	0.00249743
AXN68744.1	50S ribosomal protein L7/L12 [Staphylococcus aureus]	90.16	10	10	267	122	12.7038	4.65283	0.739606	0.76289	0.86811	0.790202	1.25359	1.33437	1.33659	1.30818	0.604045	0.00041969
AND43663.1	30S ribosomal protein S18 [Staphylococcus aureus]	17.5	2	2	2	80	9.33805	11.0044	0.80316	0.848137	0.741372	0.797556	1.3445	1.34908	1.27548	1.32302	0.60283	0.000176369
WP_000746597.1	exotoxin [Staphylococcus aureus]	52.92	15	15	93	240	27.461	9.01221	0.776292	0.827867	0.786005	0.796721	1.38819	1.35158	1.2391	1.32629	0.600714	0.000370342
WP_000052345.1	ABC transporter ATP-binding protein [Staphylococcus aureus]	4.28	1	1	1	257	29.5534	8.27979	0.705453	0.794941	0.883544	0.794646	1.162	1.4769	1.34791	1.32893	0.597958	0.00700684
WP_000747403.1	MULTISPECIES: LPXTG cell wall anchor domain-containing protein [Staphylococcus]	21.98	4	4	16	232	25.3356	4.88135	0.757337	0.797461	0.80078	0.785193	1.19058	1.42264	1.33119	1.3148	0.597195	0.00154226
AXN69041.1	arsenate reductase family protein [Staphylococcus aureus]	74.58	8	8	42	118	13.591	7.26904	0.756735	0.784371	0.802132	0.78108	1.27125	1.21239	1.45144	1.31169	0.595474	0.00191386
WP_001172337.1	acyl--CoA ligase [Staphylococcus aureus]	20.3	1	14	31	532	59.7663	5.8335	0.79622	0.877123	0.723944	0.799096	1.42904	1.50825	1.08925	1.34218	0.595371	0.0161887
WP_042857121.1	CHAP domain-containing protein [Staphylococcus aureus]	54.68	1	8	206	267	29.2952	8.93896	0.826996	0.810199	0.680297	0.772497	1.39112	1.24891	1.25656	1.29886	0.594748	0.00129625
WP_054190657.1	30S ribosomal protein S1 [Staphylococcus aureus]	59.08	1	26	299	391	43.2621	4.60205	0.737018	0.804181	0.812417	0.784539	1.31032	1.38194	1.28316	1.32514	0.592042	0.000140666
AVO69818.1	KR domain-containing protein [Staphylococcus aureus]	37.54	1	9	75	293	31.7767	4.75439	0.795822	0.696579	0.861756	0.784719	1.27871	1.43597	1.2804	1.33169	0.589264	0.0015174
AXN67043.1	30S ribosomal protein S20 [Staphylococcus aureus]	45.78	5	5	28	83	9.01591	10.5063	0.776782	0.772899	0.723409	0.757697	1.32146	1.23685	1.30083	1.28638	0.589013	6.6913e-05
WP_111680144.1	DUF4887 domain-containing protein [Staphylococcus aureus]	5.58	1	1	1	197	22.7062	9.24658	0.529944	0.914585	0.93344	0.792657	1.29497	1.51288	1.23245	1.34677	0.588563	0.0240243
AJP66653.1	50S ribosomal protein L18 [Staphylococcus aureus]	68.91	10	10	80	119	13.1051	9.94971	0.781351	0.78761	0.773318	0.78076	1.34412	1.28832	1.3474	1.32661	0.588536	9.91524e-06
WP_088607398.1	iron-hydroxamate ABC transporter substrate-binding protein [Staphylococcus aureus]	2.35	1	1	1	298	34.288	9.11475	0.95536	0.709783	0.696165	0.787103	1.33939	1.40127	1.27166	1.33744	0.588513	0.00395106
AJP20818.1	nitrite reductase [Staphylococcus aureus]	33.65	1	2	15	104	11.4168	4.90674	0.768838	0.804613	0.767498	0.780316	1.30089	1.37861	1.31446	1.33132	0.586123	3.34143e-05
WP_000864298.1	50S ribosomal protein L9 [Staphylococcus aureus]	52.03	2	11	43	148	16.4589	9.26123	0.708637	0.81397	0.799276	0.773961	1.31685	1.2701	1.3822	1.32305	0.584982	0.000288939
AXN69102.1	DUF1462 family protein [Staphylococcus aureus]	14.02	1	1	2	107	12.5943	4.70361	0.754893	0.708067	0.865638	0.776199	1.31947	1.34406	1.35578	1.33977	0.579352	0.000299236
AVO69255.1	hypothetical protein C6V85_08930 [Staphylococcus aureus]	63.5	20	40	111	452	49.4844	9.27588	0.763644	0.770066	0.785204	0.772972	1.36161	1.40298	1.28951	1.35137	0.571993	6.81179e-05
AXN67733.1	50S ribosomal protein L23 [Staphylococcus aureus]	52.75	7	7	30	91	10.5986	9.84717	0.758174	0.776694	0.781556	0.772141	1.36497	1.41799	1.27137	1.35144	0.571346	0.000182981
WP_000956156.1	hypothetical protein [Staphylococcus aureus]	56.92	1	18	77	318	35.5896	4.83057	0.506721	0.924571	0.889897	0.773729	1.27871	1.28465	1.50034	1.35457	0.5712	0.018937
AVO67743.1	hypothetical protein C6V85_00765 [Staphylococcus aureus]	77.61	2	8	60	67	7.65804	6.13818	0.757121	0.789212	0.741732	0.762688	1.26379	1.2982	1.44731	1.33643	0.57069	0.000587405
WP_054189529.1	superantigen-like protein SSL5 [Staphylococcus aureus]	4.27	1	1	1	234	27.2992	9.5249	0.823574	0.779663	0.71026	0.771166	1.43404	1.42896	1.24318	1.36873	0.563418	0.00108672
AXN67710.1	30S ribosomal protein S11 [Staphylococcus aureus]	56.59	7	7	36	129	13.8734	11.2095	0.802907	0.749586	0.733364	0.761953	1.37848	1.33412	1.35372	1.35544	0.562146	1.75573e-05
AND44900.1	30S ribosomal protein S21 [Staphylococcus aureus]	31.03	3	3	13	58	6.98196	11.1069	0.815016	0.747378	0.714868	0.759087	1.44222	1.24439	1.36544	1.35069	0.562001	0.00079383
WP_000448223.1	MULTISPECIES: nitrite reductase (NAD(P)H) small subunit [Staphylococcus]	33.65	1	2	13	104	11.4038	4.81787	0.735113	0.710908	0.840754	0.762258	1.3097	1.31533	1.45269	1.35924	0.560797	0.000628191
AXN68756.1	NAD-dependent epimerase/dehydratase family protein [Staphylococcus aureus]	49.22	1	12	65	321	36.0295	4.75439	0.863453	0.575722	0.853264	0.764146	1.55813	1.34368	1.20234	1.36805	0.558566	0.0124912
AVO68481.1	XRE family transcriptional regulator [Staphylococcus aureus]	11.93	1	1	2	109	12.9887	5.99854	0.650585	0.666622	0.948673	0.755294	1.31081	1.47575	1.3345	1.37368	0.549831	0.00486483
WP_115288335.1	YSIRK-type signal peptide-containing protein [Staphylococcus aureus]	46.06	1	32	267	634	70.1259	9.20264	0.730143	0.794943	0.754475	0.759854	1.46725	1.38245	1.32036	1.39002	0.546649	0.000172726
AJP65845.1	methionine sulfoxide reductase B [Staphylococcus aureus]	54.93	1	6	45	142	16.1949	4.91943	0.694889	0.709289	0.856794	0.753658	1.25804	1.53838	1.35433	1.38358	0.544715	0.00291724
AJP30323.1	hypothetical protein UC19_09460 [Staphylococcus aureus]	85.29	1	6	49	68	7.76993	4.66553	0.645747	0.526746	1.03672	0.736403	1.07523	1.54713	1.46152	1.36129	0.540959	0.041867
WP_000248122.1	MULTISPECIES: hypothetical protein [Staphylococcus]	24	2	2	6	125	14.2768	6.31592	0.735825	0.725857	0.788851	0.750178	1.30304	1.26958	1.59838	1.39033	0.539567	0.00382838
AJP19984.1	rRNA maturation factor [Staphylococcus aureus]	36.13	5	5	30	155	17.9987	4.44971	0.719696	0.689418	0.80197	0.737028	1.20234	1.36862	1.53614	1.36903	0.538357	0.0034571
AXN69297.1	50S ribosomal protein L32 [Staphylococcus aureus]	50.88	2	2	23	57	6.48027	10.0083	0.68399	0.698161	0.790441	0.724197	1.42439	1.31451	1.29957	1.34616	0.537974	0.000271623
AXN69354.1	division/cell wall cluster transcriptional repressor MraZ [Staphylococcus aureus]	24.48	4	4	12	143	17.2264	4.89404	0.717521	0.739211	0.799517	0.752083	1.48938	1.37736	1.33228	1.39967	0.537327	0.000252906
AXN66856.1	cold-shock protein CspA [Staphylococcus aureus]	100	7	8	479	66	7.31658	4.56396	0.723127	0.705638	0.788162	0.738975	1.18065	1.45095	1.50512	1.37891	0.535915	0.00347031
WP_078055728.1	30S ribosomal protein S7 [Staphylococcus aureus]	51.35	8	8	37	148	16.9339	9.72998	0.84285	0.666929	0.663489	0.724423	1.38024	1.40266	1.33539	1.37276	0.527712	0.000485642
AVO68944.1	peptide-methionine (S)-S-oxide reductase [Staphylococcus aureus]	56.5	8	8	31	177	20.5749	6.87354	0.709156	0.751573	0.727175	0.729301	1.41472	1.3797	1.35494	1.38312	0.527286	6.6553e-06
WP_047928176.1	MSCRAMM family adhesin SdrC [Staphylococcus aureus]	7.31	1	8	21	999	107.824	4.33545	0.703875	0.785839	0.737037	0.74225	1.52414	1.40374	1.30133	1.40974	0.526518	0.000626466
WP_115312391.1	DUF1292 domain-containing protein [Staphylococcus aureus]	99.02	2	6	112	102	11.9454	3.9165	0.69558	0.763677	0.792656	0.750638	1.40311	1.45688	1.41779	1.42593	0.526421	3.3449e-05
AXN67643.1	mannitol-specific phosphotransferase enzyme IIA component [Staphylococcus aureus]	56.25	6	6	48	144	15.5328	4.4751	0.69815	0.748251	0.779322	0.741908	1.41847	1.48235	1.33164	1.41082	0.52587	0.000175824
AXN67711.1	30S ribosomal protein S13 [Staphylococcus aureus]	43.8	7	7	50	121	13.7106	10.4185	0.784426	0.714794	0.709338	0.736186	1.4142	1.40459	1.38928	1.40269	0.524838	1.22165e-05
AXN67905.1	2,3-bisphosphoglycerate-dependent phosphoglycerate mutase [Staphylococcus aureus]	41.67	1	8	17	228	26.6635	5.38916	0.714426	0.737375	0.762	0.737934	1.42152	1.43031	1.37723	1.40969	0.523473	6.15165e-06
WP_000943830.1	MULTISPECIES: lipase 2 [Staphylococcus]	49.86	1	37	334	690	76.342	8.99756	0.673217	0.750855	0.713161	0.712411	1.29868	1.51343	1.32921	1.38044	0.516075	0.000700552
AND43595.1	Rho termination protein [Staphylococcus aureus]	5.56	1	1	2	108	12.4362	4.84326	0.651466	0.727576	0.815971	0.731671	1.46745	1.43578	1.35233	1.41852	0.515799	0.000303803
WP_114950154.1	MSCRAMM family adhesin clumping factor ClfA [Staphylococcus aureus]	33.6	3	19	187	762	80.2564	4.15771	0.813635	0.713714	0.631017	0.719455	1.43497	1.4047	1.38501	1.40823	0.510895	0.000229917
AXN69099.1	D-alanine--poly(phosphoribitol) ligase subunit 2 [Staphylococcus aureus]	58.97	4	4	99	78	9.05757	4.03076	0.763645	0.633936	0.769641	0.722408	1.41774	1.4199	1.42179	1.41981	0.508805	9.49848e-05
AJP67061.1	hypothetical protein UG86_13840 [Staphylococcus aureus]	35.43	8	8	216	175	19.3442	9.62744	0.721974	0.719955	0.716359	0.719429	1.46193	1.45105	1.36329	1.42542	0.504712	2.27824e-05
WP_054189478.1	LLM class flavin-dependent oxidoreductase [Staphylococcus aureus]	5.71	2	2	2	333	37.1702	6.354	0.829423	0.622959	0.62081	0.691064	1.37633	1.38569	1.37871	1.38024	0.500682	0.000572209
AVO68095.1	30S ribosomal protein S12 [Staphylococcus aureus]	35.77	7	7	34	137	15.2774	11.2534	0.729944	0.742135	0.677764	0.716614	1.48234	1.44945	1.38159	1.43779	0.498412	3.51767e-05
AXN67302.1	signal transduction protein TRAP [Staphylococcus aureus]	19.76	4	4	15	167	19.5355	6.60986	0.752251	0.689558	0.697096	0.712968	1.48139	1.41512	1.42912	1.44188	0.494472	1.33726e-05
AVO68970.1	hypothetical protein C6V85_07430 [Staphylococcus aureus]	21.24	2	2	5	113	13.6348	8.26514	0.903135	0.608568	0.666803	0.726169	1.48897	1.53385	1.39822	1.47368	0.492759	0.00161746
WP_000736803.1	MULTISPECIES: glycine-glycine endopeptidase LytM [Staphylococcus]	26.03	6	6	23	315	34.1814	6.68311	0.659675	0.739803	0.661056	0.686844	1.405	1.39823	1.40304	1.40209	0.489872	1.13023e-05
AVO67958.1	hypothetical protein C6V85_01940 [Staphylococcus aureus]	86.67	9	9	134	135	15.1266	5.09717	0.721719	0.674951	0.722532	0.706401	1.40891	1.55363	1.40789	1.45681	0.484896	0.000123209
AID40939.1	50S ribosomal protein L4 [Staphylococcus aureus]	33.17	7	7	36	202	21.9117	10.0815	0.734013	0.668697	0.687485	0.696731	1.50968	1.45709	1.37417	1.44698	0.481508	6.91564e-05
AJP20804.1	hypothetical protein TW63_11805 [Staphylococcus aureus]	38.84	5	5	34	121	13.9997	9.74463	0.656986	0.742528	0.685668	0.69506	1.53928	1.333	1.4971	1.45646	0.477226	0.000357134
AXN67712.1	50S ribosomal protein L36 [Staphylococcus aureus]	54.05	2	2	62	37	4.30241	10.3013	0.720283	0.704293	0.667603	0.697393	1.54593	1.46285	1.39426	1.46768	0.475166	7.80402e-05
WP_001224173.1	YlxR family protein [Staphylococcus aureus]	36.78	4	4	11	87	10.1794	9.33447	0.630373	0.699171	0.756563	0.695369	1.5041	1.42499	1.47073	1.4666	0.474136	5.72495e-05
AND46303.1	LtrC (plasmid) [Staphylococcus aureus]	2.26	1	1	1	574	66.2925	5.03369	0.303519	0.622149	1.12473	0.683465	1.26195	1.39327	1.74558	1.46693	0.465914	0.048538
WP_000193941.1	hypothetical protein [Staphylococcus aureus]	39.65	1	20	51	454	49.7024	9.39307	0.504168	0.859344	0.714371	0.692628	1.37149	1.66316	1.43825	1.49096	0.46455	0.0041725
AXN66885.1	scaffolding protein [Staphylococcus aureus]	75.9	6	6	104	83	9.40065	4.70361	0.675357	0.622497	0.71935	0.672401	1.32748	1.56994	1.44579	1.44774	0.46445	0.000504184
AVO69164.1	50S ribosomal protein L21 [Staphylococcus aureus]	50	4	4	23	102	11.3261	9.84717	0.615539	0.708057	0.748242	0.690613	1.50688	1.51245	1.46478	1.4947	0.46204	4.41559e-05
AXN67209.1	thioredoxin [Staphylococcus aureus]	77.67	8	8	62	103	11.8478	4.51318	0.69038	0.64674	0.689754	0.675625	1.41245	1.48391	1.56776	1.48804	0.454037	6.65686e-05
AVO69274.1	rhodanese-like domain-containing protein [Staphylococcus aureus]	62.14	2	5	46	103	11.3707	4.66553	0.644349	0.624029	0.727823	0.6654	1.39809	1.64366	1.45967	1.50047	0.44346	0.000483156
AXN67066.1	transcription elongation factor GreA [Staphylococcus aureus]	55.7	10	10	93	158	17.7319	4.58936	0.641327	0.616504	0.725743	0.661191	1.47649	1.58496	1.43511	1.49885	0.441132	0.000112983
WP_001151999.1	MULTISPECIES: ferredoxin [Staphylococcus]	17.07	1	2	18	82	8.85083	3.6499	0.822282	0.50709	0.666813	0.665395	1.53621	1.57449	1.42256	1.51109	0.440342	0.0011462
AXN67735.1	50S ribosomal protein L3 [Staphylococcus aureus]	54.55	11	11	52	220	23.7035	9.80322	0.677302	0.68257	0.635603	0.665158	1.59749	1.51947	1.41985	1.51227	0.439841	9.30354e-05
WP_054193641.1	serine protease [Staphylococcus aureus]	27.52	1	7	26	327	35.3242	5.36377	0.885869	0.541157	0.565493	0.664173	1.67125	1.62702	1.27579	1.52468	0.435613	0.00677354
AJP21564.1	peptide ABC transporter ATP-binding protein [Staphylococcus aureus]	9.78	2	2	4	225	24.9681	8.85107	0.572402	0.640264	0.692368	0.635011	1.71083	1.42908	1.27459	1.4715	0.43154	0.00320561
WP_000676551.1	MULTISPECIES: serine protease [Staphylococcus]	28.04	1	7	26	321	34.66	5.59229	0.595283	0.61994	0.756798	0.65734	1.48265	1.59343	1.50279	1.52629	0.430679	0.000138325
AVO69231.1	30S ribosomal protein S4 [Staphylococcus aureus]	48.5	9	9	35	200	22.9992	10.0229	0.699705	0.633586	0.626743	0.653345	1.51553	1.55399	1.49554	1.52169	0.429356	7.30995e-06
AVO69001.1	LysM peptidoglycan-binding domain-containing protein [Staphylococcus aureus]	43.83	2	18	87	486	53.1653	6.50732	0.629904	0.601362	0.689784	0.64035	1.5555	1.4794	1.45752	1.49747	0.42762	2.66894e-05
AXN66785.1	50S ribosomal protein L33 [Staphylococcus aureus]	51.02	3	3	93	49	5.92801	9.72998	0.599566	0.651824	0.705439	0.652276	1.49131	1.58363	1.53885	1.53793	0.424126	2.60086e-05
AVO68459.1	hypothetical protein C6V85_04675 [Staphylococcus aureus]	25.22	3	3	17	115	13.4906	4.37354	0.586753	0.689839	0.700706	0.659099	1.59514	1.57138	1.53021	1.56558	0.420995	2.46855e-05
AXN66981.1	exodeoxyribonuclease 7 small subunit [Staphylococcus aureus]	89.47	10	10	56	76	8.75415	4.28467	0.600458	0.642434	0.681372	0.641421	1.44573	1.58744	1.60626	1.54648	0.414763	8.44828e-05
AXN66805.1	hypothetical protein LR49_00380 [Staphylococcus aureus]	52.04	4	4	38	98	11.4886	4.25928	0.627571	0.647411	0.652196	0.642393	1.56012	1.53645	1.55398	1.55018	0.414398	1.01294e-07
AXN69449.1	30S ribosomal protein S15 [Staphylococcus aureus]	51.69	4	4	9	89	10.6018	10.5063	0.806293	0.568541	0.452345	0.60906	1.54607	1.48337	1.53434	1.52126	0.400365	0.000999453
AVO69765.1	molybdopterin-guanine dinucleotide biosynthesis protein B [Staphylococcus aureus]	3.73	1	1	2	161	18.5864	5.92236	0.318949	0.79184	0.733752	0.614847	1.67246	1.51954	1.44583	1.54595	0.397715	0.00466295
AVO69518.1	bi-component leukocidin LukGH subunit H [Staphylococcus aureus]	64.1	28	28	198	351	40.4377	9.42236	0.611667	0.609832	0.62046	0.613987	1.65009	1.57313	1.47256	1.56526	0.392258	5.05647e-05
AVO69982.1	hypothetical protein C6V85_12980 [Staphylococcus aureus]	56.84	6	6	19	95	10.9505	5.12256	0.601903	0.628529	0.644484	0.624972	1.42064	1.78761	1.6201	1.60945	0.388314	0.000769434
AVO69788.1	hypothetical protein C6V85_11920 [Staphylococcus aureus]	95.37	2	7	62	108	12.5701	4.56396	0.58578	0.593883	0.665897	0.615187	1.53493	1.69086	1.5915	1.60576	0.383111	4.544e-05
AXN68953.1	bacillithiol system redox-active protein YtxJ [Staphylococcus aureus]	64.15	5	5	42	106	12.429	4.81787	0.574002	0.596419	0.675231	0.615217	1.4611	1.77101	1.59531	1.60914	0.382327	0.0004685
ATV03208.1	hypothetical protein SaO11_00382 [Staphylococcus aureus O11]	55.17	5	5	29	87	10.7221	5.88428	0.615957	0.542555	0.634852	0.597788	1.47459	1.55095	1.70613	1.57722	0.379013	0.000185384
AJP28810.1	glycine cleavage system protein H [Staphylococcus aureus]	40	1	4	21	110	12.4183	4.23389	0.536398	0.630028	0.634452	0.600293	1.61506	1.60234	1.6104	1.60926	0.373023	6.17271e-06
AJP65510.1	DNA-binding protein [Staphylococcus aureus]	10.27	2	2	3	185	21.4105	4.44971	0.561104	0.603054	0.645183	0.603114	1.53764	1.71248	1.62875	1.62629	0.370852	5.28466e-05
AXN66858.1	DUF1033 family protein [Staphylococcus aureus]	30.39	3	3	7	102	12.7118	4.36084	0.571874	0.622952	0.590767	0.595198	1.65987	1.53677	1.62802	1.60822	0.370097	1.4136e-05
AXN68520.1	glycine cleavage system protein H [Staphylococcus aureus]	40	1	4	32	110	12.4143	4.23389	0.451759	0.63089	0.63741	0.573353	1.65881	1.6023	1.62368	1.62826	0.352125	7.46189e-05
AVO68357.1	thioredoxin [Staphylococcus aureus]	49.06	5	5	103	106	12.1309	4.60205	0.553995	0.556659	0.608945	0.573199	1.60404	1.80405	1.52957	1.64589	0.348262	0.000215474
AID41026.1	hypothetical protein SAXN108_2585 [Staphylococcus aureus]	31.03	8	8	23	290	32.2688	4.65283	0.559237	0.567636	0.552675	0.55985	1.46658	1.83857	1.57177	1.62564	0.344387	0.000652967
AXN67569.1	heavy-metal-associated domain-containing protein [Staphylococcus aureus]	46.38	2	2	13	69	7.8389	4.42432	0.523064	0.497874	0.652059	0.557666	1.47871	1.81566	1.69939	1.66459	0.335018	0.000543692
ATV03694.1	Putative exported protein [Staphylococcus aureus O11]	38.19	7	7	49	144	15.8584	9.29053	0.519508	0.581895	0.577766	0.559723	1.80424	1.71563	1.50639	1.67542	0.334079	0.000249479
AJP29291.1	glycine cleavage system protein H [Staphylococcus aureus]	56.35	6	6	289	126	14.0718	4.03076	0.498169	0.555089	0.528105	0.527121	1.64087	1.81617	1.67578	1.71094	0.308088	2.96791e-05
ATV04501.1	hypothetical protein SaO11_01675 [Staphylococcus aureus O11]	71.43	1	3	5	49	5.80454	4.25928	0.528488	0.537061	0.496939	0.520829	1.3	2.20557	1.71084	1.7388	0.299533	0.00968022
AXN67731.1	30S ribosomal protein S19 [Staphylococcus aureus]	55.43	8	8	69	92	10.6086	9.99365	0.462404	0.479019	0.540012	0.493812	1.86821	1.66503	1.64135	1.72486	0.28629	8.39465e-05
AXN69316.1	thiol reductase thioredoxin [Staphylococcus aureus]	80.77	11	11	604	104	11.4328	4.55127	0.466085	0.481128	0.55379	0.500334	1.6371	2.0307	1.63056	1.76612	0.283296	0.000721766
WP_000360133.1	MULTISPECIES: glucose-6-phosphate dehydrogenase [Staphylococcus]	2.88	1	2	4	486	56.8321	7.21045	0.488047	0.455271	0.53596	0.493093	1.88275	1.99907	1.47296	1.78493	0.276254	0.0013173
AXN69027.1	cold-shock protein [Staphylococcus aureus]	98.48	7	9	168	66	7.3695	4.53857	0.471893	0.45217	0.508788	0.477617	1.57326	1.79368	1.91113	1.75936	0.271472	0.000217056
AXN68738.1	50S ribosomal protein L33 [Staphylococcus aureus]	38.3	3	3	10	47	5.37171	9.5542	0.397513	0.506876	0.495208	0.466532	1.86503	1.73732	1.71486	1.7724	0.26322	2.33889e-05
AJP23677.1	peptidase M23B [Staphylococcus aureus]	23.78	4	4	7	143	16.8927	10.228	0.499148	0.451684	0.485619	0.478817	1.79507	1.94148	1.77892	1.83849	0.260441	1.43413e-05
YP_500022.1	ferredoxin [Staphylococcus aureus subsp. aureus NCTC 8325]	18.92	1	2	43	74	7.91338	3.52295	0.420913	0.421715	0.42501	0.422546	1.63251	2.19297	1.75085	1.85878	0.227325	0.00108882
WP_000031105.1	hypothetical protein [Staphylococcus aureus]	70	1	3	5	50	5.91858	4.25928	0.377793	0.373665	0.473359	0.408272	1.4351	2.45054	1.82802	1.90455	0.214367	0.007328
ATV03476.1	Hypothetical protein SaO11_00650 [Staphylococcus aureus O11]	12.15	4	4	11	214	25.4342	9.40771	0.288925	0.283548	0.320126	0.297533	2.07967	1.94389	2.07523	2.03293	0.146356	2.9422e-06
AXN67138.1	50S ribosomal protein L35 [Staphylococcus aureus]	10.61	1	1	3	66	7.69244	12.3228	0.313204	0.269381	0.295328	0.292638	2.0184	2.16852	1.97948	2.05546	0.142371	7.48297e-06
AXN67722.1	30S ribosomal protein S14 type Z [Staphylococcus aureus]	9.84	1	1	2	61	7.29484	10.3306	0.233533	0.228323	0.26753	0.243129	2.29097	2.12414	1.97637	2.13049	0.114119	3.29172e-05
AVO70043.1	ATP-dependent Clp protease ATP-binding subunit [Staphylococcus aureus]	72.18	1	53	664	701	77.7826	4.95752	1.12911	1.02747	1.07435	1.07698	0.908743	0.931089	0.972749	0.937527	1.14874	0.01611
AVO67795.1	formate acetyltransferase [Staphylococcus aureus]	63.95	43	43	552	749	84.8078	5.47803	1.01056	0.965796	0.945444	0.973933	1.08121	1.05407	1.01557	1.05028	0.927304	0.0477789
AJP66584.1	glucosamine--fructose-6-phosphate aminotransferase [Staphylococcus aureus]	48.09	28	29	299	601	65.838	5.05908	1.0626	1.05502	1.02511	1.04758	0.971938	0.952007	0.923147	0.949031	1.10384	0.00564654
AXN67155.1	pyruvate kinase [Staphylococcus aureus]	69.74	33	33	249	585	63.0631	5.35107	0.985341	0.960405	0.967013	0.97092	1.06191	1.04086	1.03291	1.04523	0.928908	0.00288
AVO70134.1	arginine deiminase [Staphylococcus aureus]	63.75	32	32	291	411	46.9151	5.24951	0.973955	0.966401	0.954806	0.965054	1.04361	1.04348	1.05051	1.04587	0.92273	0.000179605
AVO68770.1	elongation factor Ts [Staphylococcus aureus]	80.55	24	25	280	293	32.4727	5.23682	0.908095	0.96679	0.984846	0.953244	1.10368	1.08668	1.07969	1.09001	0.874525	0.00485695
AND45038.1	universal stress protein UspA [Staphylococcus aureus]	86.75	13	13	207	166	18.4625	6.20166	1.01176	0.971497	0.96482	0.982691	1.03313	1.02057	1.06874	1.04082	0.944155	0.0475396
AVO70234.1	DNA-directed RNA polymerase subunit beta' [Staphylococcus aureus]	59.35	73	73	318	1198	134.19	7.02002	0.984754	0.969654	0.974977	0.976462	1.06051	1.03767	1.02382	1.04067	0.938304	0.00516819
AVO69597.1	ATP synthase subunit beta [Staphylococcus aureus]	66.81	27	27	229	470	51.3682	4.81787	1.10376	1.02695	1.02873	1.05314	0.952218	0.926989	0.905881	0.928363	1.13441	0.0120881
AXN68988.1	aldehyde dehydrogenase [Staphylococcus aureus]	71.43	18	18	206	336	36.2584	5.04639	1.00078	1.05162	1.03763	1.03001	0.961628	0.956319	0.939749	0.952565	1.0813	0.00941755
WP_000040049.1	phosphoenolpyruvate--protein phosphotransferase [Staphylococcus aureus]	38.64	24	24	175	572	63.1663	4.729	1.01375	1.0292	1.06273	1.03523	0.959052	0.959092	0.96209	0.960078	1.07828	0.00658098
WP_044424447.1	malate dehydrogenase (quinone) [Staphylococcus aureus]	53.21	24	24	192	498	55.9796	6.55127	0.976293	0.979824	0.977542	0.977886	1.01726	1.02603	1.02667	1.02332	0.955603	0.000144376
AXN67590.1	ATP synthase subunit alpha [Staphylococcus aureus]	40.04	24	24	196	502	54.5504	5.0083	1.04503	1.04276	1.05161	1.04647	0.974352	0.947278	0.927887	0.949839	1.10173	0.00215024
AXN69264.1	dihydrolipoyl dehydrogenase [Staphylococcus aureus]	57.91	23	23	183	468	49.4205	5.021	0.900404	0.953972	0.937794	0.930723	1.14345	1.11991	1.07086	1.1114	0.837431	0.00246155
AJP65258.1	triosephosphate isomerase [Staphylococcus aureus]	70.75	17	17	140	253	27.2588	4.86865	1.05588	1.02663	1.03776	1.04009	0.956367	0.96086	0.910641	0.942623	1.1034	0.00582604
AXN68431.1	L-lactate dehydrogenase [Staphylococcus aureus]	63.09	18	18	194	317	34.548	5.07178	0.955068	0.984604	0.962185	0.967286	1.05848	1.02016	1.0205	1.03305	0.936344	0.0132954
AND44057.1	preprotein translocase subunit SecA [Staphylococcus aureus]	44.84	39	39	176	843	95.9303	5.23682	0.955351	0.946577	0.95559	0.952506	1.09259	1.07994	1.05202	1.07485	0.886176	0.000581925
AXN69121.1	Ornithine aminotransferase 2 [Staphylococcus aureus]	54.55	20	20	130	396	43.3904	5.36377	0.958478	0.94385	0.971938	0.958089	1.09173	1.04673	1.0426	1.06035	0.903555	0.00445952
WP_100793842.1	lytic transglycosylase IsaA [Staphylococcus aureus]	49.36	2	6	171	233	24.2305	6.88818	0.960998	0.997497	1.08173	1.01341	0.891783	0.819033	0.831893	0.84757	1.19566	0.0171003
AVO70093.1	L-lactate dehydrogenase [Staphylococcus aureus]	52.35	14	14	155	319	34.4107	4.93213	1.05378	1.05216	1.03141	1.04578	0.984537	0.958288	0.918416	0.953747	1.0965	0.0109598
WP_000027919.1	Asp-tRNA(Asn)/Glu-tRNA(Gln) amidotransferase subunit GatA [Staphylococcus aureus]	38.56	16	16	110	485	52.7679	5.19873	1.00696	1.07045	1.05389	1.04376	0.994495	0.951507	0.948752	0.964918	1.08171	0.0307441
AJP22973.1	phosphoenolpyruvate carboxykinase [Staphylococcus aureus]	45.09	25	25	157	530	59.3541	6.11279	0.962113	0.997062	0.969958	0.976377	1.06322	1.02695	1.03332	1.04116	0.937774	0.0136145
AJP64521.1	seryl-tRNA synthetase [Staphylococcus aureus]	56.07	28	28	165	428	48.6094	5.10986	0.938203	0.977906	0.981834	0.965981	1.08217	1.04328	1.03857	1.05467	0.915906	0.0106569
AJP29690.1	glycerol-3-phosphate dehydrogenase [Staphylococcus aureus]	50.09	30	30	167	557	62.377	7.03467	0.939417	0.973459	0.942625	0.951834	1.11904	1.09274	1.05743	1.08974	0.873453	0.00272703
AVO68760.1	succinyl-CoA ligase subunit alpha [Staphylococcus aureus]	46.03	11	11	90	302	31.5222	5.66846	0.933269	1.00813	0.967939	0.969779	1.09372	1.08234	1.06518	1.08041	0.8976	0.00880244
AVO67961.1	IMP dehydrogenase [Staphylococcus aureus]	63.32	27	27	112	488	52.7875	5.88428	1.01191	1.07963	1.03032	1.04062	0.962535	0.937902	0.930558	0.943665	1.10274	0.0123836
AXN68742.1	50S ribosomal protein L1 [Staphylococcus aureus]	57.39	15	15	122	230	24.6929	9.01221	0.983904	0.98694	0.95609	0.975645	1.06763	1.04208	1.00291	1.03754	0.940347	0.0434254
AVO69225.1	2-Cys peroxiredoxin [Staphylococcus aureus]	58.54	8	8	56	164	18.0361	4.75439	0.957533	0.909084	0.92403	0.930216	1.0387	1.07039	1.15975	1.08961	0.853714	0.0149723
WP_054190457.1	aldehyde dehydrogenase family protein [Staphylococcus aureus]	39.37	2	17	113	475	51.9656	5.05908	0.947798	1.02117	1.01731	0.995427	0.874023	0.828492	0.889175	0.863896	1.15225	0.0118541
AND45417.1	2-aminoglycoside phosphotransferase [Staphylococcus aureus]	53.86	24	24	136	479	56.8771	4.83057	0.962113	0.945828	0.944617	0.950853	1.08912	1.08554	1.07349	1.08272	0.878209	5.70145e-05
WP_000435133.1	MULTISPECIES: threonine--tRNA ligase [Staphylococcus]	43.79	27	27	128	644	74.2212	5.31299	0.977846	0.966265	0.958618	0.967576	1.07023	1.01574	1.0285	1.03816	0.932013	0.0153234
AXN68578.1	peroxiredoxin [Staphylococcus aureus]	63.49	12	12	109	189	20.9635	5.04639	0.984286	0.968752	0.969446	0.974161	1.04505	1.0928	1.04158	1.05981	0.919185	0.0077319
WP_014532882.1	Asp-tRNA(Asn)/Glu-tRNA(Gln) amidotransferase subunit GatB [Staphylococcus aureus]	60.66	25	25	140	455	51.3299	5.10986	1.07949	1.04197	1.01786	1.04644	0.97097	0.952276	0.926829	0.950025	1.10149	0.0119018
WP_044423826.1	glycerol kinase [Staphylococcus aureus]	42.57	20	20	114	498	55.5768	5.07178	1.09944	1.05449	1.00793	1.05395	0.934122	0.949853	0.910687	0.931554	1.13139	0.013101
AVO68060.1	ATP-dependent metallopeptidase FtsH/Yme1/Tma family protein [Staphylococcus aureus]	40.75	28	28	118	697	77.7641	5.57959	1.0159	1.09335	1.1004	1.06988	0.921459	0.922216	0.9412	0.928292	1.15253	0.00704153
AVO67741.1	aldehyde dehydrogenase [Staphylococcus aureus]	49.49	21	21	88	495	53.6266	5.22412	0.986782	0.972271	0.965059	0.974704	1.08039	1.04911	1.0503	1.05993	0.91959	0.00211651
AXN67610.1	fructose-bisphosphate aldolase [Staphylococcus aureus]	50.35	14	14	105	286	30.8167	5.09717	0.965372	0.97026	0.923073	0.952902	1.11654	1.08412	1.0357	1.07879	0.883307	0.0106721
AVO68973.1	asparagine--tRNA ligase [Staphylococcus aureus]	47.44	18	18	95	430	49.0967	5.40186	0.986976	1.00458	0.955897	0.982483	1.07032	1.04901	1.03557	1.05163	0.934246	0.0166711
AND44528.1	hypothetical protein ASL18_06860 [Staphylococcus aureus]	38.32	19	19	92	548	60.4914	4.75439	1.00367	1.057	1.03627	1.03231	0.983262	0.960659	0.94635	0.963423	1.07151	0.0217828
AVO68821.1	glutamine synthetase [Staphylococcus aureus]	37.44	15	15	77	446	50.8224	5.19873	1.02055	0.94677	0.922809	0.963376	1.08164	1.06121	1.05063	1.06449	0.905011	0.0303816
AVO70144.1	cell-wall-anchored protein SasF [Staphylococcus aureus]	40.31	2	27	137	635	70.798	8.38232	0.929882	0.929863	0.935156	0.931634	1.14052	1.11498	1.09308	1.11619	0.834652	0.000181911
AXN68991.1	2,3-bisphosphoglycerate-independent phosphoglycerate mutase [Staphylococcus aureus]	32.08	14	14	70	505	56.3891	4.88135	0.924025	0.961136	0.921402	0.935521	1.07047	1.08409	1.12835	1.0943	0.8549	0.00184788
AXN69122.1	NAD-specific glutamate dehydrogenase [Staphylococcus aureus]	32.13	13	13	111	414	45.7312	5.36377	0.893168	0.938088	0.93894	0.923399	1.15299	1.05305	1.08056	1.09553	0.842878	0.00674249
AXN67164.1	universal stress protein [Staphylococcus aureus]	66.42	9	9	76	137	15.2165	9.61279	0.943834	0.964448	0.911733	0.940005	1.07592	1.11717	1.09037	1.09449	0.858854	0.00138073
ATV04801.1	Putative uridylyltransferase [Staphylococcus aureus O11]	37.97	20	20	84	395	44.8376	4.97021	1.0111	1.09418	1.11606	1.07378	0.902654	0.917135	0.918058	0.912615	1.1766	0.00759171
AVO69680.1	NADP-dependent oxidoreductase [Staphylococcus aureus]	54.95	15	15	67	333	36.2627	5.45264	0.91227	0.941589	0.989862	0.947907	1.12971	1.07276	1.09525	1.09924	0.862329	0.00569985
WP_111680560.1	imidazolonepropionase [Staphylococcus aureus]	48.3	1	19	109	412	45.0671	5.37646	0.837917	1.01157	0.950254	0.933248	1.03843	1.1427	1.16571	1.11561	0.836532	0.0467895
AVO68942.1	glucose-specific phosphotransferase enzyme IIA component [Staphylococcus aureus]	66.87	8	8	60	166	17.9493	4.65283	0.932491	0.935801	0.912683	0.926992	1.14365	1.07438	1.10556	1.10786	0.836737	0.00105262
AJP28950.1	methionine--tRNA ligase [Staphylococcus aureus]	36.38	21	21	86	657	74.7822	5.26221	1.1087	1.00965	1.03414	1.05083	0.94019	0.9364	0.908399	0.92833	1.13196	0.0175749
AJP66612.1	hypothetical protein UG86_11445 [Staphylococcus aureus]	41.57	9	9	90	178	20.7873	9.56885	1.08705	1.03334	1.02775	1.04938	0.947486	0.866776	0.977401	0.930554	1.12769	0.0354636
AVO68392.1	D-alanine--poly(phosphoribitol) ligase [Staphylococcus aureus]	34.64	15	15	64	485	54.6096	4.98291	1.13329	1.03758	1.00341	1.05809	0.91145	0.907723	0.921489	0.913554	1.15821	0.0208728
AVO69135.1	alanine--tRNA ligase [Staphylococcus aureus]	41.21	31	31	89	876	98.4766	5.12256	1.05329	1.0501	1.03242	1.04527	0.929117	0.916263	0.918819	0.9214	1.13444	8.24436e-05
AVO67683.1	oleate hydratase [Staphylococcus aureus]	34.01	19	19	95	591	67.6558	5.24951	0.952328	0.970996	0.967168	0.963497	1.10875	1.06389	1.04071	1.07112	0.899523	0.00659498
AXN69334.1	hypothetical protein LR49_14415 [Staphylococcus aureus]	70.13	3	3	36	77	8.89335	4.41162	0.970896	0.969776	1.00032	0.98033	1.04342	1.0748	1.05852	1.05892	0.925787	0.00433073
AXN67703.1	50S ribosomal protein L13 [Staphylococcus aureus]	81.38	13	13	69	145	16.3234	9.30518	1.03984	0.951518	0.937448	0.97627	1.07265	1.06989	1.06366	1.06873	0.913484	0.0452176
AXN67708.1	50S ribosomal protein L17 [Staphylococcus aureus]	56.56	7	7	53	122	13.7394	9.84717	0.99568	0.921512	0.881015	0.932736	1.15415	1.06198	1.10508	1.10707	0.842525	0.0152413
AXN66964.1	glucose-6-phosphate dehydrogenase [Staphylococcus aureus]	38.26	16	17	71	494	56.9294	5.51611	0.981673	0.973537	0.958862	0.971357	1.06824	1.05932	1.01703	1.0482	0.926692	0.0109773
WP_064127999.1	imidazolonepropionase [Staphylococcus aureus]	40.53	1	17	96	412	45.0691	5.31299	1.10814	1.0766	1.00173	1.06216	0.954717	0.961978	0.904586	0.940427	1.12944	0.0285962
AJP29303.1	Fe-S cluster assembly protein SufD [Staphylococcus aureus]	51.49	21	21	83	435	48.5177	5.66846	1.03932	1.05488	1.0112	1.03514	0.977924	0.948821	0.93418	0.953642	1.08546	0.0108602
AXN67664.1	ABC transporter substrate-binding protein [Staphylococcus aureus]	47.09	19	19	111	327	36.5687	9.39307	1.0167	1.09008	1.07005	1.05894	0.913037	0.877879	1.00393	0.931615	1.13668	0.0428631
AVO70035.1	pyruvate oxidase [Staphylococcus aureus]	32.47	17	17	78	579	63.7613	7.35693	1.01932	1.01135	1.0313	1.02066	0.990825	1.00309	0.990741	0.994885	1.02591	0.0221836
AJP65493.1	GTP-binding protein TypA [Staphylococcus aureus]	37.72	21	21	68	615	69.1382	5.03369	1.07745	1.01713	1.02112	1.03857	0.984099	0.971818	0.93637	0.964096	1.07724	0.0368888
WP_000157649.1	MULTISPECIES: 50S ribosomal protein L25/general stress protein Ctc [Staphylococcus]	35.21	6	6	44	213	23.317	4.4624	0.895396	0.959627	0.951501	0.935508	1.12463	1.09995	1.06414	1.09624	0.853379	0.00386773
AJP19615.1	hypothetical protein TW63_05380 [Staphylococcus aureus]	52.42	5	5	35	124	13.3759	7.1665	1.02339	1.06899	1.0887	1.06036	0.908701	0.881599	0.894125	0.894809	1.18502	0.00136663
AJP19042.1	phosphotransacetylase [Staphylococcus aureus]	63.72	14	14	70	328	34.9631	4.88135	1.07142	1.03645	1.06657	1.05815	0.924769	0.914688	0.938982	0.926146	1.14253	0.000531592
AND43557.1	hypothetical protein ASL18_01705 [Staphylococcus aureus]	56.02	17	17	76	241	28.0106	7.40088	0.92883	0.976323	0.973542	0.959565	1.1154	1.08374	1.04795	1.08236	0.886545	0.00778164
AJP20193.1	glyoxal reductase [Staphylococcus aureus]	37.55	2	12	72	277	31.3758	5.21143	0.87589	1.00435	0.923931	0.934725	1.1136	1.06493	1.0584	1.07898	0.866306	0.0251031
ATV04404.1	Putative protease [Staphylococcus aureus O11]	41.27	18	18	76	424	45.7061	9.23193	0.995379	1.07644	1.07415	1.04865	0.98637	0.945915	0.925561	0.952615	1.10082	0.0402042
AXN67189.1	tyrosine--tRNA ligase [Staphylococcus aureus]	36.67	16	16	58	420	47.5681	5.38916	1.00348	1.03672	1.02895	1.02305	0.969963	0.966014	0.975742	0.970573	1.05407	0.00732284
AVO67809.1	nitric oxide dioxygenase [Staphylococcus aureus]	48.82	18	18	100	381	42.9318	5.31299	1.09852	1.01633	1.02901	1.04795	0.91427	0.875408	0.953617	0.914432	1.14602	0.0173002
AID38909.1	hypothetical protein SAXN108_0468 [Staphylococcus aureus]	27.34	19	19	54	728	83.1227	5.08447	1.05635	1.02479	1.01543	1.03219	0.979889	0.972407	0.945076	0.965791	1.06875	0.0151233
AJP65812.1	ABC transporter ATP-binding protein [Staphylococcus aureus]	31.33	17	17	66	533	60.1885	4.95752	1.05426	1.02224	1.02149	1.03267	0.969446	0.958234	0.936468	0.954716	1.08165	0.00578987
ATV03910.1	Putative aspartate carbamoyltransferase [Staphylococcus aureus O11]	41.64	12	12	50	293	33.2947	5.75732	1.10004	1.03641	1.01558	1.05067	0.968238	0.940937	0.924442	0.944539	1.11237	0.020249
AJP30763.1	nitrate reductase [Staphylococcus aureus]	29.05	32	32	88	1229	139.765	6.3667	1.00551	0.969914	0.943404	0.972943	1.03325	1.05174	1.04962	1.04487	0.931162	0.0190705
AXN67020.1	RNA polymerase sigma factor SigA [Staphylococcus aureus]	43.75	20	20	74	368	42.1449	5.10986	0.954224	0.96308	0.963188	0.960164	1.09784	1.05349	1.02045	1.05726	0.908163	0.0127151
AXN68559.1	redox-regulated ATPase YchF [Staphylococcus aureus]	41.92	11	12	60	365	40.5697	4.71631	1.02409	1.06178	1.02298	1.03629	0.969985	0.959211	0.966148	0.965115	1.07374	0.00562665
AJP30390.1	aspartate aminotransferase [Staphylococcus aureus]	27.8	13	13	54	428	48.0452	5.26221	1.02674	1.04095	1.0519	1.03986	0.97339	0.953811	0.946976	0.958059	1.08539	0.00160384
AJP29993.1	glycine cleavage system protein T [Staphylococcus aureus]	33.06	10	10	50	363	40.5105	4.93213	0.981491	0.976182	0.970344	0.976006	1.05366	1.0102	1.02353	1.02913	0.94838	0.0160126
WP_054189152.1	hydroxymethylpyrimidine/phosphomethylpyrimidine kinase [Staphylococcus aureus]	55.8	1	12	52	276	29.8239	5.0083	1.13261	1.00185	1.0933	1.07592	0.826525	0.949092	0.958742	0.911453	1.18045	0.0460158
AXN69345.1	carbamate kinase 1 [Staphylococcus aureus]	41.29	13	13	72	310	33.5755	5.19873	0.930587	0.980331	0.999068	0.969995	1.12757	1.07198	1.05848	1.08601	0.893174	0.0168797
WP_054189256.1	class 1b ribonucleoside-diphosphate reductase subunit alpha [Staphylococcus aureus]	35.09	1	24	82	701	79.989	5.40186	1.07331	1.02485	1.04976	1.04931	0.895277	0.989132	0.977856	0.954088	1.0998	0.0436933
WP_054190618.1	hypothetical protein [Staphylococcus aureus]	62.68	2	15	60	284	32.8378	6.81494	1.02676	1.0376	1.08616	1.05018	0.872136	0.793315	0.976897	0.880783	1.19232	0.0394333
AXN68253.1	DNA-binding response regulator [Staphylococcus aureus]	69.96	17	17	71	233	27.1748	5.18604	1.06884	1.02078	1.01715	1.03559	0.993385	0.923972	0.9453	0.954219	1.08527	0.0370079
AXN66817.1	regulatory protein MsrR [Staphylococcus aureus]	44.95	15	15	64	327	36.9476	9.65674	0.996615	0.956904	0.939068	0.964196	1.08533	1.07238	1.02344	1.06038	0.90929	0.0192836
AND44327.1	ribonuclease J [Staphylococcus aureus]	31.15	18	18	64	565	62.5769	7.15186	1.03691	1.05048	1.03562	1.041	0.979426	0.942551	0.957356	0.959777	1.08463	0.00227593
AXN67597.1	uracil phosphoribosyltransferase [Staphylococcus aureus]	66.99	12	12	71	209	23.0352	6.55127	1.01392	0.951222	0.940267	0.968468	1.02809	1.03607	1.06407	1.04274	0.928771	0.0430843
WP_110164426.1	pseudouridine-5-phosphate glycosidase [Staphylococcus aureus]	47.19	14	14	56	303	32.4331	5.69385	1.00072	1.02063	1.00447	1.00861	0.993352	0.969753	0.978968	0.980691	1.02847	0.0384803
AXN69079.1	Fe-S cluster assembly protein SufB [Staphylococcus aureus]	35.7	17	17	63	465	52.4981	5.16064	1.03321	1.05081	1.01902	1.03435	0.979118	0.977086	0.912605	0.95627	1.08165	0.0300745
AID39171.1	hypothetical protein SAXN108_0730 [Staphylococcus aureus]	42.86	9	9	69	196	22.5831	4.56396	0.9904	0.984893	0.992586	0.989293	1.02567	1.04673	1.0567	1.04303	0.948477	0.00468008
AVO69621.1	CTP synthase [Staphylococcus aureus]	32.84	16	16	66	536	59.9406	5.13525	1.03638	1.04919	1.04121	1.04226	0.981818	0.955989	0.936095	0.957967	1.08799	0.00359061
AJP66099.1	glyceraldehyde-3-phosphate dehydrogenase [Staphylococcus aureus]	38.71	13	13	70	341	36.9802	6.32861	0.901497	0.940347	0.97053	0.937458	1.12951	1.09568	1.09626	1.10715	0.846731	0.00176827
AXN66860.1	tellurite resistance protein TelA [Staphylococcus aureus]	47.35	17	17	53	378	43.3805	6.1001	0.970572	0.907227	0.978579	0.952126	1.07478	1.08475	1.06892	1.07615	0.884752	0.00575397
AVO69593.1	UDP-N-acetylglucosamine 1-carboxyvinyltransferase [Staphylococcus aureus]	31.12	14	14	61	421	44.9677	5.93506	1.0743	1.05597	1.02158	1.05062	0.972359	0.954613	0.909978	0.94565	1.111	0.0121852
ATV04510.1	Thiol peroxidase, Bcp-type [Staphylococcus aureus O11]	59.6	9	9	66	151	17.2789	5.68115	0.879306	0.926013	0.941215	0.915511	1.04919	1.05107	1.11892	1.07306	0.853179	0.00595749
ATV03925.1	Methionyl-tRNA formyltransferase [Staphylococcus aureus O11]	33.11	9	9	46	305	33.4846	5.32568	0.951735	0.997062	0.955518	0.968105	1.06731	1.04484	1.08583	1.06599	0.908171	0.00641449
AJP29346.1	NADH-dependent flavin oxidoreductase [Staphylococcus aureus]	33.87	14	14	40	375	42.0433	5.49072	0.96571	0.976018	0.928383	0.956704	1.08911	1.0987	1.05319	1.08033	0.885562	0.00349991
AJP30187.1	formate--tetrahydrofolate ligase [Staphylococcus aureus]	36.76	18	18	66	555	59.8191	5.93506	1.06781	1.07563	1.07468	1.07271	0.947603	0.908775	0.906841	0.921073	1.16463	0.000358173
WP_000076024.1	MULTISPECIES: branched chain amino acid aminotransferase [Staphylococcus]	45.25	1	15	56	358	39.9915	4.89404	0.86584	0.955735	1.03056	0.950711	1.13513	1.18115	1.0701	1.1288	0.842234	0.0363016
WP_020977339.1	catabolite control protein A [Staphylococcus aureus]	34.35	1	10	46	329	35.9807	5.77002	1.00147	1.10001	1.10739	1.06963	0.939174	0.919214	0.932901	0.93043	1.1496	0.0158965
AXN67721.1	30S ribosomal protein S8 [Staphylococcus aureus]	49.24	10	10	66	132	14.822	9.33447	0.919771	0.988801	1.0047	0.971091	1.08061	1.04677	1.04471	1.05736	0.918408	0.0390846
AVO69976.1	oxidoreductase [Staphylococcus aureus]	50.65	9	9	45	231	24.5628	5.2749	0.906886	0.961797	0.922402	0.930362	1.10659	1.05387	1.09469	1.08505	0.857437	0.00248248
AVO68776.1	proline--tRNA ligase [Staphylococcus aureus]	41.27	19	19	62	567	63.8195	5.21143	1.06991	1.03176	1.03246	1.04471	0.970035	0.9509	0.957248	0.959394	1.08893	0.00347826
AXN67549.1	serine/threonine protein phosphatase [Staphylococcus aureus]	38.44	13	13	52	333	38.4017	5.70654	0.963094	0.967821	0.968825	0.96658	1.07887	1.0504	1.00847	1.04591	0.924148	0.0180534
AJP64517.1	DNA gyrase subunit B [Staphylococcus aureus]	39.91	25	25	87	644	72.495	5.88428	1.05821	1.0524	1.00193	1.03751	0.996059	0.945483	0.953069	0.964871	1.07529	0.038042
WP_061047282.1	DUF1542 domain-containing protein [Staphylococcus aureus]	19.72	32	36	44	2307	245.48	4.729	0.938218	0.987293	0.976342	0.967284	1.08965	1.06455	1.04182	1.06534	0.907957	0.00845543
ATV03771.1	putative quinol oxidase subunit 1 [Staphylococcus aureus O11]	16.36	9	9	58	648	73.4638	7.6499	1.05221	1.0452	1.02774	1.04172	0.921527	0.913623	0.902488	0.912546	1.14155	0.00014516
AJP65098.1	transcriptional regulator [Staphylococcus aureus]	60.48	13	13	81	124	14.7229	8.51416	0.97613	0.992088	0.957466	0.975228	1.07302	1.03603	1.07021	1.05976	0.920239	0.00554426
ATV03913.1	Putative carbamoyl-phosphate synthase,pyrimidine-specific, large chain [Staphylococcus aureus O11]	23.03	2	24	56	1003	111.373	4.94482	1.02081	1.0908	1.11497	1.07552	0.885482	0.930192	0.938058	0.917911	1.17171	0.00846558
AVO69424.1	nicotinate phosphoribosyltransferase [Staphylococcus aureus]	27.4	12	12	44	489	55.8862	5.75732	1.07668	1.01377	1.039	1.04315	0.923767	0.942252	0.947651	0.93789	1.11223	0.00586646
AVO69023.1	pyrroline-5-carboxylate reductase [Staphylococcus aureus]	35.79	9	9	37	271	29.807	5.16064	0.972162	1.00344	1.00401	0.993203	1.07569	1.06174	1.04001	1.05915	0.937738	0.0111459
WP_000081230.1	beta-ketoacyl-[acyl-carrier-protein] synthase II [Staphylococcus aureus]	34.06	9	9	38	414	43.7138	5.19873	1.02355	1.04872	1.00478	1.02569	0.954508	0.935666	0.913614	0.934596	1.09746	0.00632246
AXN68859.1	dihydroxyacetone kinase subunit DhaK [Staphylococcus aureus]	33.54	10	10	37	322	34.9961	5.05908	0.970387	0.976268	0.918559	0.955072	1.12732	1.11798	1.08534	1.11021	0.86026	0.0022502
AJP65665.1	Zn-dependent hydrolase [Staphylococcus aureus]	29.44	17	17	59	557	62.5905	6.18896	1.01657	1.05304	1.04248	1.03736	0.991889	0.962359	0.95006	0.968103	1.07154	0.0136553
WP_001118669.1	MULTISPECIES: 30S ribosomal protein S10 [Staphylococcus]	76.47	9	9	47	102	11.5723	9.64209	0.946868	0.932483	0.919933	0.933094	1.1367	1.09738	1.09367	1.10925	0.841195	0.00036962
AXN68333.1	Superoxide dismutase [Mn/Fe] 2 [Staphylococcus aureus]	38.69	7	8	40	199	23.0264	5.5542	0.976344	0.971632	0.979017	0.975664	1.00562	1.05328	1.02309	1.02733	0.949712	0.0214389
AVO69362.1	class II fumarate hydratase [Staphylococcus aureus]	34.49	6	13	44	461	51.1285	5.19873	1.04313	1.04979	1.00738	1.03344	0.973406	0.969273	1.00189	0.981522	1.05289	0.0358427
AXN68740.1	transcription termination/antitermination protein NusG [Staphylococcus aureus]	59.89	10	10	44	182	20.6507	5.10986	1.01936	1.02999	0.996427	1.01526	0.976297	0.952094	0.974242	0.967544	1.04932	0.0191949
AXN66930.1	ribosome biogenesis GTPase Der [Staphylococcus aureus]	24.08	9	9	41	436	48.9492	5.36377	1.08086	0.986903	1.04214	1.03664	0.939699	0.978829	0.929259	0.949262	1.09204	0.0486074
ATV03649.1	Haloacid dehalogenase-like hydrolase [Staphylococcus aureus O11]	18.78	5	5	36	245	26.3223	4.57666	0.889015	0.947669	0.963895	0.933526	1.12449	1.11851	1.10529	1.1161	0.83642	0.00146549
AJP20315.1	NAD synthetase [Staphylococcus aureus]	38.46	1	9	31	273	30.6788	5.2749	1.03115	1.11305	1.06766	1.07062	0.93034	0.917823	0.92663	0.924931	1.15752	0.00370748
AXN69370.1	RluA family pseudouridine synthase [Staphylococcus aureus]	27.54	1	7	38	305	34.5827	6.0874	1.05586	0.995133	1.02907	1.02669	0.977604	0.979485	0.957117	0.971402	1.05691	0.0435212
AJP30115.1	glutamate-1-semialdehyde aminotransferase [Staphylococcus aureus]	36.21	12	12	39	428	46.3586	5.59229	1.02263	1.04587	1.01051	1.02634	0.989041	0.974329	0.990325	0.984565	1.04243	0.0225849
AXN67725.1	50S ribosomal protein L14 [Staphylococcus aureus]	68.85	12	12	67	122	13.1272	9.99365	0.990256	0.954653	0.922965	0.955958	1.13193	1.07313	1.05267	1.08591	0.880329	0.0133277
AJP20722.1	octopine dehydrogenase [Staphylococcus aureus]	34.44	11	11	44	360	40.6746	4.97021	1.07516	1.07532	1.03516	1.06188	0.959119	0.924241	0.946122	0.94316	1.12588	0.00211263
WP_114666334.1	alpha/beta hydrolase [Staphylococcus aureus]	38.81	14	14	55	286	32.2047	9.39307	1.08321	1.0658	1.04382	1.06428	0.954632	0.910458	0.898097	0.921063	1.15549	0.00224938
AVO69652.1	mannitol-1-phosphate 5-dehydrogenase [Staphylococcus aureus]	23.91	9	9	30	368	40.9111	5.13525	1.06011	1.03723	1.06482	1.05405	0.905289	0.960673	1.00829	0.958085	1.10017	0.0362253
AJP66591.1	hypothetical protein UG86_11295 [Staphylococcus aureus]	38.71	10	10	27	310	34.5874	6.43018	1.04353	1.043	1.07763	1.05472	0.941715	0.933588	0.903907	0.926403	1.13851	0.00138298
AND44910.1	elongation factor 4 [Staphylococcus aureus]	19.28	11	11	31	607	68.1321	4.98291	1.06753	1.02038	1.04039	1.04277	0.933252	0.998727	0.96239	0.96479	1.08082	0.0288586
AND44747.1	fatty acid-binding protein DegV [Staphylococcus aureus]	28.32	7	7	24	279	30.6862	5.90967	0.925264	0.950239	0.968782	0.948095	1.11132	1.0569	1.06455	1.07759	0.879827	0.00361799
AXN69321.1	succinate dehydrogenase iron-sulfur subunit [Staphylococcus aureus]	50.18	14	14	38	271	30.5631	7.92822	1.01416	0.958078	0.898555	0.95693	1.08148	1.03468	1.06034	1.05884	0.903758	0.0473669
WP_000186310.1	MULTISPECIES: Cof-type HAD-IIB family hydrolase [Staphylococcus]	33.33	7	7	18	267	29.8026	4.729	1.00523	0.983256	0.979831	0.989439	1.059	1.01502	1.04381	1.03927	0.952048	0.0302501
AND45270.1	hypothetical protein ASL18_10885 [Staphylococcus aureus]	44.74	13	13	52	342	38.5229	5.18604	1.13611	1.06667	1.00243	1.0684	0.921529	0.910488	0.902449	0.911489	1.17215	0.0158112
AJP65504.1	glycerophosphodiester phosphodiesterase [Staphylococcus aureus]	29.47	7	7	22	302	34.0896	8.57275	0.979614	0.940683	0.922214	0.947504	1.10349	1.16167	1.01468	1.09328	0.866662	0.0338067
AJP19470.1	hypothetical protein TW63_04625 [Staphylococcus aureus]	33.33	7	7	44	180	20.0507	9.80322	0.872854	0.952431	0.986273	0.937186	1.13719	1.06616	1.06223	1.08853	0.860968	0.0218581
AJP19542.1	nucleoside-triphosphate diphosphatase [Staphylococcus aureus]	46.67	8	8	36	195	21.3587	4.93213	0.955013	0.904816	0.92162	0.92715	1.08533	1.07944	1.10804	1.09093	0.849869	0.000669414
AXN67856.1	N-acetyltransferase [Staphylococcus aureus]	37.43	6	6	21	171	20.0587	5.07178	0.98739	0.894538	0.916915	0.932948	1.05093	1.04331	1.10192	1.06539	0.875691	0.0167436
AXN67779.1	urease accessory protein UreG [Staphylococcus aureus]	47.06	8	8	30	204	22.3306	4.84326	1.03753	1.02042	1.0651	1.04102	0.91532	0.95145	0.950743	0.939171	1.10844	0.00448195
WP_062909947.1	acetate--CoA ligase [Staphylococcus aureus]	35.74	18	18	44	568	64.3463	5.14795	0.950823	0.970974	0.962267	0.961355	1.10618	1.07311	1.04962	1.0763	0.8932	0.00272773
AVO69857.1	malate dehydrogenase (quinone) [Staphylococcus aureus]	36.18	21	21	68	492	54.785	6.7124	0.997407	0.961135	0.953249	0.970597	1.04578	1.0244	1.04446	1.03821	0.934875	0.0114039
AVO70126.1	alkaline phosphatase [Staphylococcus aureus]	41.77	16	16	33	474	51.8121	9.12939	0.985878	1.00863	0.968845	0.987785	1.06456	1.0335	1.0219	1.03999	0.949802	0.0384137
ATV04083.1	Aminoacyltransferase FemA [Staphylococcus aureus O11]	21.43	9	9	28	420	49.1228	7.41553	0.909287	0.96459	0.945155	0.939677	1.14786	1.06537	1.09294	1.10206	0.852658	0.00509403
AJP20164.1	leucyl-tRNA synthetase [Staphylococcus aureus]	21.27	16	16	41	804	91.5971	5.16064	1.06411	1.09528	1.04071	1.0667	0.934934	0.933981	0.915126	0.928014	1.14945	0.00124852
AJP30401.1	succinyl-diaminopimelate desuccinylase [Staphylococcus aureus]	26.29	10	11	41	407	45.1236	4.80518	1.00731	0.978248	0.949655	0.978404	1.08915	1.11862	1.05278	1.08685	0.900219	0.0127657
WP_059290447.1	hypothetical protein [Staphylococcus aureus]	34.48	1	3	15	58	6.71756	6.63916	1.02156	0.918307	0.879272	0.939713	1.1392	1.06738	1.11841	1.10833	0.847866	0.0238173
AJP65316.1	2-ketogluconate reductase [Staphylococcus aureus]	25.71	1	7	22	319	35.315	5.21143	0.971816	1.00281	0.986558	0.987062	1.07983	1.0395	1.0154	1.04491	0.944636	0.0498805
AVO70236.1	ABC transporter substrate-binding protein [Staphylococcus aureus]	17.45	6	6	21	275	31.0712	8.11865	1.01716	1.11133	1.09301	1.07383	0.977131	0.93525	0.902661	0.938347	1.14438	0.0197052
AJP30881.1	fructose 1,6-bisphosphatase [Staphylococcus aureus]	26.76	17	17	37	654	76.1431	6.21436	1.00324	0.951585	0.947901	0.967577	1.10036	1.07868	1.07214	1.08373	0.892824	0.00421436
WP_060829068.1	Rrf2 family transcriptional regulator [Staphylococcus aureus]	27.94	5	5	23	136	15.1919	5.13525	1.07483	1.05245	1.02997	1.05241	0.988692	0.961838	1.013	0.987844	1.06536	0.0303149
AJP66493.1	hypothetical protein UG86_10785 [Staphylococcus aureus]	19.69	12	12	25	716	80.7856	6.32861	1.12213	1.06598	1.04853	1.07888	0.93343	0.929084	0.902518	0.921677	1.17056	0.00290325
AJP20324.1	aldehyde dehydrogenase [Staphylococcus aureus]	19.17	8	8	21	459	51.7679	6.91748	0.98483	0.987799	0.99582	0.989483	1.04214	1.02009	1.02625	1.02949	0.961134	0.00550982
AVO67925.1	acetyl-CoA acyltransferase [Staphylococcus aureus]	25.45	9	9	31	393	41.7265	5.37646	1.05654	1.0166	1.03865	1.03727	0.89309	0.916302	0.921439	0.910277	1.13951	0.000930405
AVO70080.1	fructosamine kinase family protein [Staphylococcus aureus]	34.03	9	9	24	288	33.0214	5.12256	0.995548	0.915088	0.948891	0.953176	1.07576	1.0495	1.07023	1.06516	0.894862	0.0104827
AVO69051.1	aminopeptidase P family protein [Staphylococcus aureus]	30.31	12	12	41	353	39.3553	5.40186	0.933091	0.957633	0.92536	0.938695	1.14083	1.12994	1.05518	1.10865	0.846699	0.00403362
WP_000958532.1	chromosome partitioning protein ParA [Staphylococcus aureus]	27.4	11	11	41	354	38.3201	5.40186	1.09505	1.02821	1.03409	1.05245	0.92727	0.912254	0.950738	0.930088	1.13156	0.00712032
AVO69443.1	phenol-soluble modulin export ABC transporter ATP-binding protein PmtC [Staphylococcus aureus]	43.1	12	12	35	290	32.9152	8.01611	0.944384	0.918539	0.924679	0.929201	1.12072	1.06376	1.10871	1.09773	0.846476	0.000894034
AJP19665.1	tRNA pseudouridine synthase B [Staphylococcus aureus]	26.89	8	8	19	305	34.5993	9.05615	0.916371	0.984276	0.981955	0.960868	1.13835	1.09425	1.03975	1.09078	0.880896	0.0229306
AJP20031.1	hypothetical protein TW63_07605 [Staphylococcus aureus]	26.41	9	9	24	337	38.0031	5.87158	0.959678	0.926894	0.966963	0.951178	1.03586	1.06707	1.08441	1.06245	0.895273	0.00408611
AJP30111.1	valine--tRNA ligase [Staphylococcus aureus]	20.66	18	18	49	876	101.63	5.10986	1.02208	1.0506	1.06771	1.0468	0.934547	0.932128	0.945669	0.937448	1.11664	0.00143002
AJP19239.1	carboxylesterase [Staphylococcus aureus]	10.57	2	2	11	246	28.1468	4.67822	1.02888	0.936555	0.928608	0.964683	1.05466	1.09417	1.08834	1.07906	0.894005	0.0293994
AJP30458.1	UDP-N-acetylmuramoylalanyl-D-glutamyl-2, 6-diaminopimelate--D-alanyl-D-alanine ligase [Staphylococcus aureus]	15.04	6	6	21	452	49.9524	5.24951	1.01381	0.959776	0.960205	0.977931	1.0257	1.03423	1.04483	1.03492	0.944935	0.0385818
AJP20476.1	O-sialoglycoprotein endopeptidase [Staphylococcus aureus]	19.06	6	6	16	341	36.8849	5.31299	1.05349	1.05277	1.04507	1.05045	1.01669	0.967738	0.919673	0.968032	1.08513	0.0428466
AND44377.1	enterotoxin [Staphylococcus aureus]	55.26	4	4	21	76	8.99136	4.52588	1.06667	1.00238	1.11825	1.06243	0.904387	0.877362	0.976783	0.919511	1.15543	0.0331336
AVO69037.1	2-oxo acid dehydrogenase subunit E2 [Staphylococcus aureus]	12.5	6	6	17	424	46.7597	5.59229	0.967722	0.957671	0.900507	0.941967	1.12925	1.07531	1.1046	1.10305	0.853963	0.00350033
AJP21016.1	dihydroorotate dehydrogenase [Staphylococcus aureus]	26.84	9	9	24	354	39.5015	8.27979	1.02975	1.03029	1.02754	1.02919	0.929789	0.92718	0.902426	0.919798	1.11893	0.000236407
AJP29623.1	cell division protein FtsY [Staphylococcus aureus]	39.42	1	13	26	416	46.5914	4.76709	1.09775	1.05305	1.05342	1.06807	1.00057	0.888354	0.89611	0.928346	1.15051	0.0233157
AJP66048.1	histidyl-tRNA synthetase [Staphylococcus aureus]	21.67	10	10	26	420	48.2663	5.37646	1.08956	1.02332	1.03283	1.04857	0.936141	0.911566	0.935445	0.927717	1.13027	0.00552747
AJP19935.1	DNA recombination protein RecN [Staphylococcus aureus]	27.01	13	13	26	559	64.242	5.09717	1.06322	1.01183	1.02339	1.03281	0.960167	0.954022	0.933419	0.949203	1.08808	0.0088672
AJP28642.1	capsular biosynthesis protein [Staphylococcus aureus]	26.83	10	10	24	369	42.2405	5.41455	0.943488	0.947149	0.917135	0.935924	1.08342	1.05111	1.07302	1.06918	0.875364	0.000577185
AXN67724.1	50S ribosomal protein L24 [Staphylococcus aureus]	22.86	3	3	21	105	11.5294	9.81787	0.868421	0.959281	0.970381	0.932694	1.09622	1.16866	1.05772	1.10753	0.842138	0.0188627
AXN68164.1	cysteine hydrolase [Staphylococcus aureus]	16.67	3	3	12	186	20.7168	5.64307	1.1222	1.07532	1.07068	1.0894	0.928034	0.942252	0.920821	0.930369	1.17093	0.000834696
AXN67564.1	DEAD/DEAH box family ATP-dependent RNA helicase [Staphylococcus aureus]	22.53	10	10	21	506	56.9068	9.48096	0.954785	0.962145	0.984565	0.967165	1.0422	1.11288	1.05862	1.07123	0.902852	0.010876
AJP64513.1	chromosomal replication initiation protein [Staphylococcus aureus]	27.59	14	14	38	453	51.9819	5.50342	1.02375	1.06126	1.05163	1.04554	0.928644	0.917246	1.00602	0.950638	1.09983	0.0343136
AXN69160.1	transcriptional regulator Spx [Staphylococcus aureus]	61.83	8	8	28	131	15.431	6.56592	1.04178	0.943357	0.878681	0.954606	1.09015	1.09849	1.10762	1.09875	0.868809	0.0390534
AVO70031.1	alpha/beta hydrolase [Staphylococcus aureus]	20.5	6	6	19	322	36.8261	8.49951	0.960878	0.967631	0.946949	0.958486	1.05379	1.05052	1.02812	1.04414	0.917963	0.00106229
AJP66572.1	EVE domain protein [Staphylococcus aureus]	18.6	8	8	22	457	52.9446	6.13818	1.07659	1.06397	0.998834	1.04646	0.956332	0.939324	0.956922	0.950859	1.10055	0.0181599
AJP30927.1	lactate dehydrogenase [Staphylococcus aureus]	40.66	13	13	38	332	37.1663	5.57959	0.89545	0.972304	0.996019	0.954591	1.06124	1.0475	1.0928	1.06718	0.8945	0.0274542
WP_061869701.1	bifunctional phosphopantothenoylcysteine decarboxylase/phosphopantothenate--cysteine ligase CoaBC [Staphylococcus aureus]	23.76	9	9	19	383	42.2778	6.31592	1.03951	1.02829	1.04065	1.03615	0.929597	0.896358	0.963903	0.929953	1.1142	0.00593237
AVO70206.1	nucleoid occlusion protein [Staphylococcus aureus]	44.09	11	11	25	279	32.1773	6.91748	0.932538	0.988193	1.00225	0.974326	1.06557	1.05012	1.06916	1.06161	0.917777	0.0167481
AJP19462.1	phosphoribosylaminoimidazolecarboxamide formyltransferase [Staphylococcus aureus]	25	12	12	22	492	54.3069	6.0874	1.03432	1.0355	1.01598	1.0286	0.970067	0.940721	0.928041	0.946276	1.087	0.00413342
WP_045173239.1	MULTISPECIES: diaminopimelate decarboxylase [Staphylococcus]	26.37	9	10	19	421	47.0062	5.64307	1.07782	1.07512	1.07892	1.07729	0.904057	0.918514	0.909286	0.910619	1.18303	2.83394e-06
YP_499805.1	DNA mismatch repair protein MutS [Staphylococcus aureus subsp. aureus NCTC 8325]	16.9	12	12	25	840	95.9209	5.03369	0.97192	1.10691	1.05619	1.04501	0.919838	0.938414	0.907196	0.921816	1.13364	0.0380506
AJP19360.1	ATP-dependent DNA helicase [Staphylococcus aureus]	15.12	19	19	32	1217	141.022	5.32568	1.12008	1.01119	0.996067	1.04245	0.92803	0.907555	0.935074	0.923553	1.12874	0.0408192
ATV03846.1	Putative phenylalanyl-tRNA synthetase alpha chain [Staphylococcus aureus O11]	25.28	10	10	24	352	40.1231	5.71924	1.1656	1.03978	1.04509	1.08349	0.943212	0.933218	0.897546	0.924659	1.17177	0.0215159
AXN67125.1	delta-aminolevulinic acid dehydratase [Staphylococcus aureus]	34.57	10	10	24	324	36.5592	5.41455	1.01601	1.06752	1.04343	1.04232	0.899464	0.943177	0.993144	0.945261	1.10268	0.034758
WP_000523793.1	ferrochelatase [Staphylococcus aureus]	35.64	10	10	32	303	34.5461	4.89404	1.07816	1.02864	1.01755	1.04145	0.944789	0.977925	0.958152	0.960289	1.08452	0.0179951
AJP19880.1	glycerol-3-phosphate dehydrogenase [Staphylococcus aureus]	22.29	8	8	21	332	36.0624	6.32861	1.06419	1.08692	1.0702	1.07377	0.943305	0.904049	0.884824	0.910726	1.17903	0.000915315
WP_000390331.1	23S rRNA (guanosine(2251)-2'-O)-methyltransferase RlmB [Staphylococcus aureus]	37.9	10	11	24	248	27.1503	6.65381	1.03891	1.0451	1.03222	1.03874	0.978185	0.935371	0.9675	0.960352	1.08163	0.00425065
AVO68982.1	3-phosphoshikimate 1-carboxyvinyltransferase [Staphylococcus aureus]	21.3	7	7	16	432	47.0386	5.21143	1.04713	1.05992	1.09962	1.06889	0.917969	0.952902	0.940259	0.937043	1.14071	0.00218343
AVO69019.1	NUDIX hydrolase [Staphylococcus aureus]	23.89	1	5	19	180	20.4395	4.85596	0.867497	0.990801	1.00645	0.954915	1.10968	1.10951	1.07635	1.09851	0.869279	0.0338991
WP_000142044.1	MULTISPECIES: TIGR01741 family protein [Staphylococcus]	44.17	6	6	25	163	19.8583	4.17041	0.996727	0.964296	0.933436	0.96482	1.02808	1.10286	1.08244	1.07113	0.900752	0.0210945
AJP29973.1	2-oxoisovalerate dehydrogenase [Staphylococcus aureus]	11.62	4	4	5	327	36.0104	4.85596	1.08654	1.09574	1.00747	1.06325	0.921694	0.975673	0.944503	0.94729	1.12241	0.0224783
AVO67828.1	iron-sulfur cluster repair di-iron protein ScdA [Staphylococcus aureus]	44.64	8	9	26	224	25.452	5.33838	0.918491	0.929467	1.02523	0.957731	1.03402	1.09895	1.13459	1.08919	0.879307	0.0429012
AVO68984.1	chorismate synthase [Staphylococcus aureus]	22.68	8	8	22	388	42.9639	5.78271	0.978139	0.984081	0.980233	0.980818	1.10157	1.06415	1.01208	1.05926	0.925942	0.0392936
AJP20757.1	aldose epimerase [Staphylococcus aureus]	22.71	8	8	11	339	39.2532	5.19873	0.929359	0.98461	0.97362	0.96253	1.10622	1.06721	1.01082	1.06142	0.906832	0.038066
WP_000225831.1	MULTISPECIES: bifunctional methylenetetrahydrofolate dehydrogenase/methenyltetrahydrofolate cyclohydrolase FolD [Staphylococcus]	29.72	2	11	31	286	30.8254	5.45264	0.901574	1.00932	0.945114	0.952004	1.07338	1.07638	1.11525	1.08833	0.874735	0.0161209
AXN66863.1	MoxR family ATPase [Staphylococcus aureus]	24.33	6	6	11	263	29.4303	5.05908	0.929933	0.889731	0.967558	0.929074	1.0469	1.02793	1.1089	1.06124	0.875458	0.0163994
AJP30913.1	3-hydroxy-3-methylglutaryl-CoA reductase [Staphylococcus aureus]	20.47	10	10	24	425	46.2543	6.12549	1.00084	1.06716	1.10088	1.05629	0.957616	0.914245	0.90293	0.92493	1.14203	0.0177149
AJP29662.1	riboflavin biosynthesis protein RibF [Staphylococcus aureus]	17.65	6	6	12	323	36.5968	6.20166	1.05189	1.10526	1.077	1.07805	0.927089	0.910109	0.884595	0.907264	1.18824	0.00098397
AVO68814.1	lysophospholipase [Staphylococcus aureus]	22.04	8	8	18	304	35.1701	9.21729	0.896378	0.985633	0.891643	0.924551	1.07059	1.05444	1.03934	1.05479	0.87653	0.0150268
WP_072473333.1	adenylosuccinate synthase [Staphylococcus aureus]	30.91	12	12	23	427	47.5483	5.2749	1.07951	1.04992	1.03978	1.0564	0.980359	0.920733	0.895387	0.93216	1.13329	0.0111693
AVO68020.1	alpha,alpha-phosphotrehalase [Staphylococcus aureus]	18.13	10	10	30	546	63.4159	5.30029	1.07582	1.05806	1.04926	1.06105	0.954825	0.936879	0.907655	0.93312	1.1371	0.00126808
AVO69295.1	transaldolase [Staphylococcus aureus]	28.69	9	9	14	237	25.6894	4.83057	1.0532	1.05322	1.10351	1.06997	0.884244	0.928685	0.928036	0.913655	1.17109	0.00218175
ATV04263.1	Phosphate starvation-inducible protein PhoH [Staphylococcus aureus O11]	22.54	7	7	17	315	34.9215	6.7417	1.04579	1.02853	1.05609	1.04347	0.932496	0.975576	0.925291	0.944454	1.10484	0.00494857
AXN69411.1	putative DNA-binding protein [Staphylococcus aureus]	37.27	5	5	13	110	13.5727	4.80518	0.899212	0.895905	1.02275	0.939288	1.04141	1.19095	1.10926	1.11387	0.843262	0.0438839
WP_001174259.1	YpdA family putative bacillithiol disulfide reductase [Staphylococcus aureus]	22.36	7	7	15	322	36.0582	5.78271	1.04986	1.05595	1.05846	1.05476	0.928813	0.865649	0.902087	0.89885	1.17345	0.00108167
AJP66329.1	lipid kinase [Staphylococcus aureus]	9.84	3	3	12	315	34.8799	5.2749	0.999631	0.87802	0.90195	0.926534	1.1724	1.05958	1.10089	1.11096	0.833996	0.0206348
AVO69646.1	Cof-type HAD-IIB family hydrolase [Staphylococcus aureus]	28.07	7	7	18	285	32.263	5.40186	1.06699	1.02449	1.05418	1.04855	0.907829	0.892892	1.01115	0.93729	1.11871	0.0471312
WP_000706104.1	MULTISPECIES: PTS mannose transporter subunit IIABC [Staphylococcus]	14.31	8	8	15	643	69.0824	6.87354	1.17359	0.994244	1.03262	1.06682	0.849143	0.945032	0.896503	0.896892	1.18946	0.0498704
AXN68723.1	pyridoxal 5'-phosphate synthase glutaminase subunit PdxT [Staphylococcus aureus]	44.62	7	7	12	186	20.6169	6.03662	1.08215	1.03256	0.982471	1.03239	0.927447	0.930703	0.913523	0.923891	1.11744	0.0206713
AJP29680.1	2-oxoacid ferredoxin oxidoreductase [Staphylococcus aureus]	22.57	5	5	8	288	31.3396	5.47803	1.00799	0.924064	0.910596	0.947549	1.0913	1.11251	1.09121	1.09834	0.86271	0.00851902
AJP20876.1	glycine/betaine ABC transporter ATP-binding protein [Staphylococcus aureus]	36.76	14	14	32	408	46.1472	6.3667	0.990956	0.958724	0.963834	0.971171	1.08395	1.06098	1.05957	1.06816	0.909197	0.00160083
AXN67971.1	carboxymuconolactone decarboxylase family protein [Staphylococcus aureus]	23.57	6	6	22	140	16.4735	5.85889	1.00149	0.917954	0.901805	0.940417	1.13248	1.08131	1.02312	1.07897	0.871587	0.0349904
AJP29682.1	(dimethylallyl)adenosine tRNA methylthiotransferase [Staphylococcus aureus]	13.62	7	7	13	514	58.88	6.44287	1.0102	0.921454	0.945715	0.959122	1.02501	1.04509	1.03793	1.03601	0.925784	0.0471225
AJP66050.1	D-tyrosyl-tRNA(Tyr) deacylase [Staphylococcus aureus]	30.67	5	5	16	150	16.7144	6.13818	1.03772	1.03935	1.07092	1.04933	0.973637	0.942777	0.961665	0.95936	1.09378	0.00305693
AJP22952.1	polysaccharide biosynthesis protein [Staphylococcus aureus]	3.62	2	2	7	553	61.8814	9.37842	1.0578	1.06377	1.1235	1.08169	0.877875	0.904167	0.925139	0.902394	1.19869	0.00201315
AJP30243.1	S-adenosylmethionine synthetase [Staphylococcus aureus]	31.49	12	12	21	397	43.6001	4.97021	1.05142	1.09437	1.02041	1.0554	0.940687	0.965378	0.949696	0.95192	1.10871	0.0102326
AJP18739.1	PTS galactitol transporter subunit IIB [Staphylococcus aureus]	30.43	3	3	10	92	10.1544	6.03662	0.992756	0.947964	0.920131	0.953617	1.07702	1.0302	1.17162	1.09295	0.872518	0.0405044
AXN67315.1	transcriptional regulator [Staphylococcus aureus]	42.86	7	7	14	154	17.7869	7.29834	0.981996	0.932714	0.948925	0.954545	1.03154	1.06349	1.13844	1.07783	0.885621	0.0240473
AJP18981.1	DNA repair protein RadA [Staphylococcus aureus]	6.39	3	3	9	454	49.8048	6.69775	1.11592	0.980377	1.05815	1.05148	0.936796	0.941715	0.929279	0.93593	1.12346	0.0428099
AJP20147.1	cell division protein FtsK [Staphylococcus aureus]	6.91	8	8	16	1274	144.293	5.19873	1.03536	0.90463	0.896372	0.945453	1.08956	1.103	1.06437	1.08564	0.87087	0.0391563
AID39215.1	Response regulator SaeR [Staphylococcus aureus]	38.16	6	7	13	228	26.8228	5.38916	1.09395	1.03095	0.98904	1.03798	0.912497	0.946095	0.8792	0.912597	1.13739	0.0254835
ATV04779.1	Transcriptional regulator [Staphylococcus aureus O11]	22.64	2	2	6	106	11.9813	8.48486	1.00544	0.878791	0.962367	0.948866	1.05368	1.06743	1.15937	1.09349	0.86774	0.0440095
AVO68424.1	helicase-exonuclease AddAB subunit AddB [Staphylococcus aureus]	8.3	10	10	16	1157	134.245	5.36377	0.956566	0.999386	1.00935	0.988433	1.04683	1.07162	1.0411	1.05319	0.938517	0.0257711
AJP28972.1	heat shock protein Hsp33 [Staphylococcus aureus]	33.79	8	8	20	293	31.7838	5.05908	1.06636	1.03322	1.00027	1.03328	0.955793	0.952356	0.937989	0.948712	1.08914	0.0130298
WP_031879238.1	UDP-N-acetylglucosamine 2-epimerase (non-hydrolyzing) [Staphylococcus aureus]	15.38	5	5	12	377	42.6228	5.77002	1.09669	0.981781	1.09843	1.05896	0.887367	0.912374	0.932495	0.910745	1.16274	0.0220044
WP_099143913.1	insulinase family protein [Staphylococcus aureus]	11.9	6	6	11	420	48.4736	6.01123	1.05761	1.04815	1.12833	1.07803	0.869048	0.954818	0.875013	0.899626	1.19831	0.00890225
ATV04505.1	ABC transporter, ATP-binding protein [Staphylococcus aureus O11]	20.71	4	4	6	198	22.1236	6.13818	0.976667	0.983857	0.982589	0.981038	1.09007	1.01406	1.04	1.04804	0.936068	0.0403795
AJP22489.1	4-hydroxybenzoyl-CoA thioesterase [Staphylococcus aureus]	28.39	5	5	11	155	18.1472	7.31299	0.927285	0.983558	0.966582	0.959142	1.09743	1.11339	1.05476	1.08853	0.881137	0.0058691
AVO70047.1	TetR/AcrR family transcriptional regulator [Staphylococcus aureus]	7.69	1	1	3	182	21.8652	5.33838	1.15111	1.03752	1.07291	1.08718	0.898617	0.925875	0.948243	0.924245	1.17629	0.0111247
AXN68855.1	YitT family protein [Staphylococcus aureus]	11.91	4	4	11	277	29.8985	8.63135	1.04013	1.03009	1.03586	1.03536	0.947601	0.957534	0.953676	0.952937	1.08649	3.61575e-05
AJP65193.1	7-cyano-7-deazaguanine synthase [Staphylococcus aureus]	21.62	4	4	9	222	24.8673	5.5542	1.07841	1.05267	0.998894	1.04333	0.980729	0.964927	0.974523	0.973393	1.07184	0.0428395
AJP19678.1	damage-inducible protein CinA [Staphylococcus aureus]	21.93	7	7	11	383	43.2106	6.25244	1.05393	1.05838	1.07735	1.06322	0.946001	0.953126	0.965849	0.954992	1.11333	0.000302974
WP_001010510.1	SUF system NifU family Fe-S cluster assembly protein [Staphylococcus aureus]	20	3	3	12	150	16.6199	4.79248	0.970886	0.955015	0.952194	0.959365	1.06918	1.10384	1.16043	1.11115	0.863398	0.00507073
AJP20169.1	lysophospholipase [Staphylococcus aureus]	20.36	6	6	9	275	31.8152	5.65576	0.973224	1.01603	0.9572	0.982151	1.03801	1.02711	1.06627	1.0438	0.940939	0.0430593
ATV04311.1	Putative cysteine desulfurase [Staphylococcus aureus O11]	16.58	6	6	14	380	42.4742	4.90674	1.1289	1.03084	0.98253	1.04742	0.890677	0.911342	0.950679	0.917566	1.14152	0.0492294
WP_050973949.1	ATP-dependent DNA helicase RecG [Staphylococcus aureus]	5.19	2	2	4	597	68.0702	6.45557	0.938169	0.906249	0.944679	0.929699	1.04379	1.08709	1.17465	1.10184	0.843769	0.0129112
AVO69109.1	ribosome silencing factor [Staphylococcus aureus]	41.88	6	6	12	117	13.4437	4.79248	1.03436	1.05	1.06433	1.04957	0.957521	0.988285	0.985124	0.976977	1.0743	0.00511716
AJP20725.1	hypothetical protein TW63_11390 [Staphylococcus aureus]	18.18	7	7	7	374	41.846	9.30518	0.979505	0.883679	0.910495	0.92456	1.04101	1.10669	1.06396	1.07055	0.863628	0.0132521
WP_115657851.1	N-acetyl-alpha-D-glucosaminyl L-malate synthase BshA [Staphylococcus aureus]	14.21	5	5	11	380	42.7812	5.89697	1.09803	1.0063	1.05436	1.05289	0.950599	0.946529	0.943956	0.947028	1.11179	0.0163189
AVO70257.1	DNA translocase FtsK [Staphylococcus aureus]	13.27	10	10	16	746	83.2187	6.60986	0.947205	0.9808	0.959904	0.962636	1.04816	1.02002	0.999395	1.02252	0.941432	0.0252866
AVO70068.1	NmrA/HSCARG family protein [Staphylococcus aureus]	19.05	5	5	11	273	30.5897	5.2876	0.925041	0.971455	0.957859	0.951452	1.13866	1.04089	1.12378	1.10111	0.864083	0.0109729
WP_031784690.1	flavodoxin family protein [Staphylococcus aureus]	25.86	4	4	12	174	19.8041	6.32861	0.935276	0.96436	1.01354	0.971059	1.09484	1.05302	1.03218	1.06001	0.916082	0.0387286
ATV05016.1	Oxygen regulatory protein NreC [Staphylococcus aureus O11]	17.51	4	4	15	217	24.3388	5.68115	1.05446	1.09299	1.03152	1.05966	0.979999	0.933491	0.865059	0.926183	1.14411	0.0243978
AJP19180.1	glycine/betaine ABC transporter permease [Staphylococcus aureus]	12.5	7	7	16	504	55.9897	9.39307	1.00972	1.03212	1.05735	1.03306	0.919815	0.94135	0.973797	0.944987	1.0932	0.0134711
ATV04186.1	Sensor kinase SrrB [Staphylococcus aureus O11]	17.2	8	8	12	564	63.8418	5.75732	1.07818	1.04361	1.02311	1.0483	0.936269	0.920717	0.968173	0.94172	1.11318	0.00745917
AJP21006.1	amidohydrolase [Staphylococcus aureus]	16.37	5	5	9	336	38.13	5.07178	0.958534	0.948864	0.950115	0.952504	1.05269	1.11164	1.07202	1.07878	0.882945	0.00200472
AJP29711.1	phospholipase D [Staphylococcus aureus]	6.9	4	4	7	493	56.3322	7.6792	1.02763	0.98848	0.900537	0.972217	1.07883	1.07168	1.10353	1.08468	0.896318	0.0441798
AXN69446.1	30S ribosome-binding factor RbfA [Staphylococcus aureus]	19.83	3	3	12	116	13.506	8.35303	0.973222	0.98355	1.00731	0.988026	1.08838	1.03894	1.08228	1.06986	0.923506	0.0115811
ATV04403.1	Putative acyltransferase [Staphylococcus aureus O11]	25.37	6	6	12	205	23.0735	9.65674	1.02285	1.02997	1.05108	1.03464	0.981189	0.974421	0.97797	0.97786	1.05806	0.00284572
AJP19183.1	lipid kinase [Staphylococcus aureus]	12.46	4	4	6	305	33.5331	4.93213	1.04911	1.06463	1.03348	1.04907	0.946612	0.899317	0.972336	0.939422	1.11672	0.00912453
AJP19761.1	glycerol-3-phosphate acyltransferase [Staphylococcus aureus]	6.93	1	1	1	202	22.1595	9.94971	1.15048	0.997079	1.06761	1.07172	0.879126	0.923254	0.949814	0.917398	1.16822	0.0342974
WP_000848986.1	MULTISPECIES: DUF536 domain-containing protein [Staphylococcus]	22.53	7	7	15	253	29.8551	6.29053	0.934101	0.96911	0.937186	0.946799	1.05994	1.07382	1.07709	1.07028	0.884624	0.000564761
AJP19534.1	recombination and DNA strand exchange inhibitor protein [Staphylococcus aureus]	7.93	8	8	11	782	88.6342	6.23975	0.936967	0.994252	0.866399	0.932539	1.07962	1.06593	1.02981	1.05845	0.881043	0.0341914
AJP22385.1	GTPase [Staphylococcus aureus]	20.41	6	6	13	294	33.3878	9.0708	0.978934	0.973886	0.934826	0.962549	1.15096	1.04587	1.04293	1.07992	0.891314	0.0371047
AVO67829.1	sensor histidine kinase [Staphylococcus aureus]	7.08	4	4	4	579	64.373	7.89893	1.0165	1.03129	1.1552	1.06766	0.913842	0.870622	0.895585	0.89335	1.19512	0.0189037
AJP30081.1	recombinase RarA [Staphylococcus aureus]	21.7	7	7	9	424	47.1935	8.45557	0.893064	0.947331	0.964904	0.935099	1.02822	1.1018	1.06458	1.06487	0.878139	0.0128344
AJP23080.1	multidrug ABC transporter ATP-binding protein [Staphylococcus aureus]	7.32	2	2	5	246	27.6061	4.95752	1.0141	1.08974	1.06896	1.0576	0.951935	0.928911	0.959115	0.946653	1.1172	0.0103408
AJP19333.1	hypothetical protein TW63_03900 [Staphylococcus aureus]	15.13	2	2	5	119	12.491	4.62744	1.01243	0.928558	0.925952	0.955647	1.02371	1.06013	1.07304	1.05229	0.908158	0.039206
AJP65114.1	DtxR family transcriptional regulator [Staphylococcus aureus]	22.9	4	4	10	214	24.8591	5.52881	0.940493	1.03468	0.929157	0.968111	1.08119	1.13167	1.06345	1.0921	0.886464	0.0340718
ATV04827.1	Sir2 family protein [Staphylococcus aureus O11]	35.8	6	6	10	243	26.9415	5.32568	1.02035	1.13245	1.01358	1.05546	0.889955	0.938145	0.912614	0.913571	1.15531	0.0257586
ATV03464.1	Response regulator protein GraR [Staphylococcus aureus O11]	8.04	2	2	6	224	26.0772	4.75439	0.901551	0.929347	1.01053	0.947143	1.12256	1.0891	1.09091	1.10086	0.860368	0.0111461
WP_001038851.1	superantigen-like protein SSL12 [Staphylococcus aureus]	5.04	1	1	2	238	27.6084	9.39307	1.10791	1.05455	1.05685	1.0731	0.874682	0.944656	0.907053	0.908797	1.1808	0.00353078
AXN68614.1	ATP-dependent helicase [Staphylococcus aureus]	7.71	5	5	6	597	69.0887	6.84424	1.06165	1.0553	1.02725	1.04807	0.880938	0.918661	0.985733	0.928444	1.12884	0.0210135
AJP65750.1	threonine synthase [Staphylococcus aureus]	13.88	5	5	11	353	37.8599	6.27783	1.02243	1.04356	1.03079	1.03226	0.952587	0.962553	0.97271	0.962617	1.07235	0.00118495
AXN67812.1	hypothetical protein LR49_06050 [Staphylococcus aureus]	42.26	8	8	15	168	20.07	5.33838	0.896758	0.974559	0.933036	0.934784	1.16675	1.06794	1.10842	1.11437	0.838846	0.00787913
AJP66729.1	inositol monophosphatase [Staphylococcus aureus]	15.09	5	5	9	265	30.3354	6.34131	0.946906	0.995952	0.986545	0.976468	1.09167	1.05278	1.04079	1.06175	0.919681	0.0165538
AJP20888.1	membrane protein [Staphylococcus aureus]	13.52	8	8	11	525	58.4526	8.85107	1.07808	1.06982	1.02805	1.05865	0.955968	0.957526	0.894492	0.935995	1.13104	0.00906029
WP_064139140.1	membrane protein insertase YidC [Staphylococcus aureus]	6.25	2	2	7	288	33.3025	9.5249	0.986049	0.92232	0.930621	0.94633	1.11566	1.10186	1.09085	1.10279	0.858122	0.00181355
AVO69361.1	RluA family pseudouridine synthase [Staphylococcus aureus]	27.47	7	7	18	273	31.4205	7.72314	0.930707	0.972518	0.964977	0.956067	1.11809	1.07178	1.1196	1.10316	0.866665	0.00192356
AXN68795.1	mevalonate kinase [Staphylococcus aureus]	35.62	10	10	22	306	32.8982	6.96143	1.03768	1.04812	1.02877	1.03819	0.896321	0.95068	0.917403	0.921468	1.12667	0.00224606
WP_001807167.1	ATP-binding protein [Staphylococcus aureus]	23.68	3	3	5	114	13.0657	5.8335	1.10009	0.974713	1.02794	1.03425	0.878092	0.932994	0.861436	0.890841	1.16098	0.0274748
AXN66982.1	exodeoxyribonuclease 7 large subunit [Staphylococcus aureus]	13.48	5	5	7	445	50.8627	9.01221	1.06315	1.03516	1.03592	1.04474	1.00017	0.940946	0.941589	0.960901	1.08725	0.0180536
ATV03739.1	IDEAL domain protein [Staphylococcus aureus O11]	19.44	2	2	4	72	8.29635	5.09717	0.968216	0.926613	0.964455	0.953094	1.06472	1.02557	1.17649	1.08893	0.875261	0.0449198
AJP66952.1	acyl-CoA thioester hydrolase [Staphylococcus aureus]	7.35	1	1	2	136	15.449	7.48877	0.93531	0.907125	0.988394	0.94361	1.08421	1.11005	1.1209	1.10505	0.853904	0.0035169
AJP18967.1	dihydropteroate synthase [Staphylococcus aureus]	16.85	5	5	9	267	29.4259	5.22412	1.02122	1.07842	0.959514	1.01972	0.926426	0.862516	0.923264	0.904069	1.12792	0.044962
AJP20048.1	S-adenosylmethionine tRNA ribosyltransferase [Staphylococcus aureus]	16.13	6	6	13	341	38.9807	5.41455	1.11848	1.01114	1.00671	1.04544	0.897488	0.869663	0.941347	0.902832	1.15796	0.0275535
ATV03412.1	Hypothetical protein SaO11_00586 [Staphylococcus aureus O11]	17.26	3	3	4	168	19.0254	6.72705	1.01493	1.01174	1.0253	1.01732	0.999327	0.983906	0.9825	0.988578	1.02908	0.0131818
AJP19804.1	2,3,4,5-tetrahydropyridine-2,6-carboxylate N-succinyltransferase [Staphylococcus aureus]	13.39	4	4	5	239	25.182	4.80518	0.992602	1.09202	1.00864	1.03109	0.917762	0.959534	0.861482	0.912926	1.12943	0.0478637
AVO68379.1	nitronate monooxygenase [Staphylococcus aureus]	6.76	3	3	6	355	38.6097	5.90967	0.919968	0.987953	0.985878	0.9646	1.04503	1.0459	1.08125	1.05739	0.912243	0.0214667
AJP20581.1	hypothetical protein TW63_10595 [Staphylococcus aureus]	6.25	3	3	8	512	55.0757	7.63525	1.05968	1.03174	1.01327	1.0349	0.984756	0.917223	0.970409	0.957463	1.08087	0.0344865
WP_111763589.1	ATP-dependent helicase [Staphylococcus aureus]	2.6	2	2	2	885	102.678	6.93213	0.999687	1.1026	1.08075	1.06101	0.945624	0.97478	0.87872	0.933041	1.13715	0.038934
AJP19655.1	phosphatidate cytidylyltransferase [Staphylococcus aureus]	6.15	2	2	3	260	28.9288	9.31982	1.04972	1.05952	1.0632	1.05748	0.911833	0.878696	0.970445	0.920325	1.14903	0.00719765
WP_061745605.1	dynamin family protein [Staphylococcus aureus]	5.98	7	7	8	1137	131.887	5.21143	1.06883	1.06366	0.998061	1.04352	0.894929	0.945654	0.951426	0.93067	1.12125	0.017668
YP_500202.1	hypothetical protein SAOUHSC_01692 [Staphylococcus aureus subsp. aureus NCTC 8325]	20.98	3	3	4	143	15.753	7.97217	0.867409	1.0116	0.951892	0.943632	1.11854	1.10486	1.12673	1.11671	0.845011	0.014968
AJP65778.1	transcriptional regulator [Staphylococcus aureus]	15.19	4	4	5	283	32.8299	5.99854	1.06815	1.00155	1.05241	1.04071	0.958272	0.888165	0.904588	0.917009	1.13489	0.0132881
WP_001817106.1	primosomal protein N' [Staphylococcus aureus]	3.01	2	2	2	732	84.6994	6.91748	1.00252	0.953001	0.947023	0.967515	1.0499	1.12222	1.03683	1.06965	0.904514	0.0326924
AXN68259.1	23S rRNA (pseudouridine(1915)-N(3))-methyltransferase RlmH [Staphylococcus aureus]	14.47	3	3	4	159	18.2946	9.30518	1.16014	1.02955	1.06882	1.08617	0.924321	0.925394	0.868796	0.90617	1.19864	0.0138103
AXN67879.1	sensor histidine kinase [Staphylococcus aureus]	6.98	3	3	6	344	39.0957	5.03369	0.936765	0.93983	1.00074	0.959112	1.0913	1.07392	1.04359	1.0696	0.896698	0.0116203
AVO68773.1	isoprenyl transferase [Staphylococcus aureus]	19.14	6	6	10	256	29.8434	8.04541	0.945561	0.987695	0.975402	0.969553	1.11189	1.04534	1.05058	1.06927	0.906741	0.0157602
AVO67823.1	CDP-glycerol glycerophosphotransferase family protein [Staphylococcus aureus]	9.25	4	4	4	389	45.9812	6.87354	1.00823	0.94073	0.959535	0.969499	1.10061	1.06296	1.04967	1.07108	0.905162	0.0158138
AJP18913.1	methionine ABC transporter substrate-binding protein [Staphylococcus aureus]	12.5	3	4	7	280	30.4675	8.99756	0.999635	1.04794	1.0232	1.02359	0.81747	0.88943	0.8879	0.864933	1.18343	0.0044975
WP_001024385.1	SDR family oxidoreductase [Staphylococcus aureus]	28.83	7	7	18	281	31.7959	6.06201	0.954418	0.979103	1.01787	0.983798	1.04102	1.04434	1.10775	1.06437	0.924301	0.0474932
AID40042.1	MiaB family protein, possibly involved in tRNA or rRNA modification [Staphylococcus aureus]	8.86	3	3	4	361	41.1442	5.65576	1.1039	1.04896	1.02216	1.05834	0.929754	0.891139	0.942699	0.921197	1.14888	0.00868988
AJP19096.1	D-alanyl-D-alanine carboxypeptidase [Staphylococcus aureus]	16.47	6	6	6	431	48.1268	9.26123	1.03585	1.15324	1.03711	1.0754	0.96245	0.980585	0.938943	0.960659	1.11944	0.0480265
AJP20674.1	DNA topoisomerase III [Staphylococcus aureus]	3.38	3	3	3	711	81.4885	9.51025	1.00747	1.02687	1.06391	1.03275	0.98763	0.910982	0.939439	0.946017	1.09168	0.0356452
AXN66786.1	30S ribosomal protein S14 [Staphylococcus aureus]	15.73	2	2	5	89	10.5339	10.7554	1.08271	1.04114	1.1085	1.07745	0.906061	0.874573	0.96987	0.916835	1.17518	0.00935138
ATV04189.1	Segregation and condensation protein B [Staphylococcus aureus O11]	15.53	2	2	2	103	11.4128	4.32275	1.12465	1.00951	1.03103	1.05506	0.936409	0.927064	0.945857	0.936443	1.12667	0.029455
AJP65178.1	YbaK/EbsC protein [Staphylococcus aureus]	19.38	4	4	7	160	17.7664	8.93896	0.98069	0.966292	0.876354	0.941112	1.09096	1.05564	1.05596	1.06752	0.881586	0.0218774
ATV04624.1	ATP-dependent DNA helicase [Staphylococcus aureus O11]	14.94	10	10	12	723	83.2021	5.73193	0.999827	1.08131	1.09309	1.05808	0.929555	0.895055	0.928056	0.917555	1.15315	0.0110421
AJP67053.1	Crp/Fnr family transcriptional regulator [Staphylococcus aureus]	17.52	4	4	7	234	27.4228	6.04932	1.07579	1.12211	1.08512	1.09434	0.898772	0.922498	0.924482	0.915251	1.19567	0.000397335
WP_047928672.1	sodium:proton antiporter [Staphylococcus aureus]	3.45	2	2	3	667	74.9024	8.88037	1.04402	1.05289	1.03784	1.04492	0.969765	0.972864	0.944421	0.96235	1.0858	0.00117898
AJP29868.1	asparaginase [Staphylococcus aureus]	6.21	2	2	2	322	35.5902	6.52197	1.06629	1.07464	0.995522	1.04548	0.927268	0.964017	0.983595	0.958294	1.09099	0.0440103
WP_047230627.1	NAD(P)-dependent oxidoreductase [Staphylococcus aureus]	6.32	2	2	2	253	28.4801	9.11475	1.11606	1.00551	1.04066	1.05408	0.950035	0.914753	0.955781	0.940189	1.12114	0.0313717
AID41340.1	Transcriptional regulator, MarR family [Staphylococcus aureus]	8.76	1	1	1	137	15.9075	7.60596	1.05656	1.10357	1.06934	1.07649	0.969282	0.823742	0.947201	0.913408	1.17854	0.0262963
ATV04821.1	PTS system lactose-specific EIIA component [Staphylococcus aureus O11]	7.77	1	1	1	103	11.3927	5.19873	1.017	1.05191	1.05704	1.04199	1.00701	0.955074	0.942242	0.968108	1.07631	0.0345342
WP_001061840.1	hypothetical protein [Staphylococcus aureus]	10.17	2	2	5	177	20.6045	4.76709	1.01699	1.0496	1.02658	1.03106	0.861068	0.909616	0.823234	0.864639	1.19247	0.0034255
AJP19839.1	hypothetical protein TW63_06565 [Staphylococcus aureus]	34.38	2	2	4	64	7.37873	8.49951	1.09052	1.03219	1.05243	1.05838	0.898269	0.972976	0.857338	0.909528	1.16366	0.0171804
AJP19463.1	phosphoribosylamine--glycine ligase [Staphylococcus aureus]	11.81	6	6	11	415	45.7903	5.24951	1.00843	0.982486	0.952961	0.981292	1.06391	1.07755	1.03559	1.05902	0.926607	0.018444
AJP19768.1	phosphatidylglycerol lysyltransferase [Staphylococcus aureus]	2.98	3	3	7	840	96.8284	8.79248	1.01826	1.0154	0.952411	0.995358	1.07828	1.04845	1.06397	1.06357	0.935869	0.0421273
YP_003347990.1	hypothetical protein HUNSC491_pPR9_p42, partial (plasmid) [Staphylococcus aureus]	13.7	1	1	1	73	8.41321	4.52588	1.08737	1.09438	1.04145	1.0744	0.876457	0.909175	0.966646	0.917426	1.1711	0.00728631
AJP20948.1	HAD family hydrolase [Staphylococcus aureus]	10.15	2	2	3	266	30.4871	5.14795	1.02887	1.1082	1.08598	1.07435	0.940981	0.927908	0.896191	0.921693	1.16562	0.00489392
ATV03647.1	Alanine racemase domain-containing protein [Staphylococcus aureus O11]	22.73	2	2	5	88	10.1299	4.4624	0.99849	0.928332	0.93388	0.953567	1.04729	1.02446	1.06692	1.04623	0.911435	0.0224896
ATV03550.1	DegV family protein [Staphylococcus aureus O11]	14.24	3	3	5	288	32.0782	5.0083	0.868309	0.915431	0.970242	0.917994	1.04177	1.1102	1.14997	1.10065	0.834048	0.0133864
WP_000798982.1	PepSY domain-containing protein [Staphylococcus aureus]	1.57	1	1	3	445	50.0314	9.34912	1.0744	1.11544	1.06269	1.08418	0.947924	0.888466	0.879062	0.905151	1.19779	0.00262608
AXN68871.1	ABC transporter ATP-binding protein [Staphylococcus aureus]	26.09	5	5	6	253	28.445	7.06396	1.07706	1.07733	1.0227	1.05903	0.89263	0.95457	1.00467	0.950624	1.11404	0.0433206
AVO67885.1	N-acetylneuraminate lyase [Staphylococcus aureus]	5.8	2	2	4	293	33.0801	5.021	0.990542	0.932949	0.906263	0.943251	1.0903	1.09555	1.103	1.09628	0.860407	0.00368232
AJP21401.1	GntR family transcriptional regulator [Staphylococcus aureus]	8.54	2	2	3	246	28.5633	7.09326	0.992076	1.0817	1.10296	1.05891	0.91777	0.904492	0.911878	0.91138	1.16188	0.0124995
WP_000392140.1	MULTISPECIES: DUF4355 domain-containing protein [Staphylococcus]	2.91	1	1	1	206	23.3828	5.2876	1.10057	1.071	1.03401	1.06853	0.974065	0.946646	0.874074	0.931595	1.14699	0.0181967
AXN67211.1	peptidase [Staphylococcus aureus]	12.62	2	2	2	103	11.9594	9.30518	0.986046	0.997035	0.953752	0.978944	1.02762	1.05726	1.08692	1.05727	0.92592	0.0218681
AJP20267.1	teichoic acid ABC transporter ATP-binding protein [Staphylococcus aureus]	2.97	2	2	2	505	58.2019	8.14795	1.12765	1.02759	1.05422	1.06982	0.878296	0.888392	0.976953	0.914547	1.16978	0.0230923
ATV03937.1	Transcription factor FapR [Staphylococcus aureus O11]	4.86	1	1	1	185	21.4205	9.43701	1.12355	1.06874	1.01581	1.06937	0.889853	0.944239	0.943977	0.926023	1.1548	0.0163436
WP_000392109.1	MULTISPECIES: hypothetical protein [Staphylococcus]	11.5	3	3	3	226	26.5339	9.30518	1.04662	0.977492	1.03729	1.02047	0.942098	0.873612	0.856865	0.890858	1.14549	0.0187123
AJP28575.1	pyridine nucleotide-disulfide oxidoreductase [Staphylococcus aureus]	5.54	2	2	2	397	44.8648	8.89502	0.939054	0.996948	0.965951	0.967318	1.07422	1.09151	1.05961	1.07511	0.899735	0.00485279
WP_001108485.1	hydroxyethylthiazole kinase [Staphylococcus aureus]	2.29	1	1	1	262	27.8636	4.729	0.995981	0.961795	0.909399	0.955725	1.13392	1.04853	1.08985	1.09077	0.876195	0.0185812
WP_020444661.1	MULTISPECIES: hypothetical protein [Staphylococcus]	4.19	1	1	2	215	24.9844	5.84619	0.86007	0.959602	0.99738	0.939017	1.06185	1.12863	1.12311	1.10453	0.850153	0.0231277
WP_000002577.1	MULTISPECIES: phage major tail protein, TP901-1 family [Staphylococcus]	5.7	1	1	1	193	21.4383	4.85596	1.12189	1.00561	1.07638	1.06796	0.980614	0.877175	0.915408	0.924399	1.1553	0.0339932
AXN68822.1	HAD family hydrolase [Staphylococcus aureus]	3.35	1	1	2	239	28.1793	4.93213	1.15312	1.0454	1.0171	1.07187	0.909226	0.853573	0.957967	0.906922	1.18188	0.0323261
AVO69115.1	YqeG family HAD IIIA-type phosphatase [Staphylococcus aureus]	5.14	1	1	1	175	20.1587	9.72998	1.04739	1.04537	1.12464	1.07247	0.874272	0.90958	0.969141	0.917664	1.16869	0.0152323
AID39453.1	hypothetical protein SAXN108_1012 [Staphylococcus aureus]	2.45	1	1	1	286	32.2864	9.5249	0.907316	1.03334	0.899256	0.946636	1.08716	1.18462	1.07048	1.11409	0.849698	0.0406253
WP_115288428.1	PTS lactose transporter subunit IIBC [Staphylococcus aureus]	4.31	2	2	5	557	61.0733	7.79639	1.04631	1.05925	0.996576	1.03405	0.910669	0.940823	0.833613	0.895035	1.15531	0.0201767
WP_107383455.1	MarR family transcriptional regulator [Staphylococcus aureus]	9.17	1	1	2	109	13.048	9.24658	1.12432	1.03654	1.0588	1.07322	0.885757	0.973616	0.899057	0.919476	1.16721	0.0154861
AJP18648.1	2', 3'-cyclic nucleotide 2'-phosphodiesterase [Staphylococcus aureus]	1.96	1	1	1	511	57.9835	5.04639	1.03192	1.03581	1.05619	1.04131	0.957036	0.941298	0.995878	0.964737	1.07937	0.0128247
AJP18741.1	sorbitol dehydrogenase [Staphylococcus aureus]	4.27	1	1	2	351	38.4754	5.32568	1.09324	1.11287	1.04523	1.08378	0.944045	0.882162	0.895012	0.907073	1.19481	0.00303761
AJP66346.1	hypothetical protein UG86_10015 [Staphylococcus aureus]	14.5	2	2	3	200	22.9661	8.08936	1.06115	0.995571	1.06454	1.04042	0.955506	0.958421	0.993645	0.96919	1.0735	0.049552
AJP22543.1	5-bromo-4-chloroindolyl phosphate hydrolase [Staphylococcus aureus]	8.7	2	2	2	207	24.5011	9.67139	1.04475	1.12107	1.00317	1.05633	0.961133	0.931489	0.944383	0.945668	1.11702	0.0358484
AJP30254.1	hypothetical protein UC19_08905 [Staphylococcus aureus]	2.4	1	1	1	250	29.6306	6.37939	0.999462	0.958307	0.927095	0.961621	1.06961	1.06634	1.10699	1.08098	0.889581	0.00842412
AJP18743.1	iditol 2-dehydrogenase [Staphylococcus aureus]	4.61	2	2	2	347	38.3486	6.1001	1.08908	1.07657	1.04151	1.06905	0.869302	0.992681	0.870136	0.910706	1.17387	0.0217832
WP_045173751.1	MULTISPECIES: DUF1433 domain-containing protein [Staphylococcus]	4.05	1	1	1	148	17.4851	8.1626	1.0435	1.09969	1.05825	1.06715	0.987223	0.903303	0.906469	0.932332	1.1446	0.0138457
WP_115285363.1	4-(cytidine 5'-diphospho)-2-C-methyl-D-erythritol kinase [Staphylococcus aureus]	4.98	2	2	2	281	31.3092	8.38232	1.02576	1.08954	1.04836	1.05455	0.890729	0.999251	0.928628	0.939536	1.12242	0.035556
AJP19221.1	hypothetical protein TW63_03295 [Staphylococcus aureus]	1.46	1	1	3	479	56.997	5.09717	0.96898	0.925401	0.927916	0.940766	1.17226	1.04497	1.12167	1.11297	0.845276	0.0121786
AJP19515.1	hypothetical protein TW63_04855 [Staphylococcus aureus]	2.11	1	1	1	379	43.4055	9.18799	0.984995	1.01526	0.985582	0.995279	1.0532	1.03675	1.01904	1.03633	0.960387	0.0430701
WP_061642050.1	mannosyl-glycoprotein endo-beta-N-acetylglucosamidase [Staphylococcus aureus]	62.66	1	73	1124	1256	137.353	9.61279	0.921424	1.20232	1.36874	1.16416	0.841652	0.697104	0.822663	0.78714	1.47897	0.0525302
WP_001074528.1	mannosyl-glycoprotein endo-beta-N-acetylglucosamidase [Staphylococcus aureus]	61.64	1	72	1124	1259	137.608	9.61279	0.120981	0.522811	1.5651	0.736296	1.28755	1.18364	1.665	1.37873	0.53404	0.230397
AXN68751.1	elongation factor Tu [Staphylococcus aureus]	80.2	24	24	593	394	43.0766	4.85596	0.983869	1.03533	1.02091	1.01337	0.972578	0.975832	0.975493	0.974634	1.03974	0.0652403
AXN68750.1	elongation factor G [Staphylococcus aureus]	69.7	38	38	390	693	76.564	4.88135	1.02955	1.02535	1.00433	1.01974	0.999713	0.984317	0.958311	0.98078	1.03973	0.0535669
AXN69073.1	CsbD family protein [Staphylococcus aureus]	90.63	2	17	1447	64	7.01448	5.22412	0.423343	1.53299	1.54066	1.16566	0.461896	0.745491	0.961637	0.723008	1.61224	0.328789
AXN68992.1	enolase [Staphylococcus aureus]	57.6	1	22	349	434	47.0878	4.65283	0.933403	1.04984	1.05437	1.01254	1.05924	1.05661	0.966327	1.02739	0.985542	0.781191
WP_061869677.1	phosphopyruvate hydratase [Staphylococcus aureus]	57.6	1	22	332	434	47.1038	4.65283	0.932952	1.06602	1.10224	1.03374	0.973348	0.969492	0.971102	0.971314	1.06427	0.291995
WP_060649704.1	ATP-dependent Clp protease ATP-binding subunit [Staphylococcus aureus]	46.72	1	37	446	702	78.3278	4.99561	0.58225	0.857392	1.23399	0.891209	1.12775	1.14338	1.12357	1.13157	0.78759	0.272369
AXN67786.1	CHAP domain-containing protein [Staphylococcus aureus]	54.68	1	8	197	267	29.3092	8.93896	0.791427	1.00757	1.00321	0.934067	1.1839	1.04415	1.06931	1.09912	0.849834	0.118592
AVO70142.1	CHAP domain-containing protein [Staphylococcus aureus]	76.9	4	48	382	619	69.1856	6.40479	0.893859	1.02155	1.0292	0.981537	1.01379	1.08951	1.07009	1.0578	0.927907	0.197678
WP_078103331.1	sphingomyelin phosphodiesterase [Staphylococcus aureus]	54.55	1	22	280	330	37.1918	8.70459	1.37561	0.93832	0.919995	1.07798	0.810417	0.876028	0.951809	0.879418	1.22578	0.267876
AJP66447.1	phosphodiesterase [Staphylococcus aureus]	60.22	1	18	247	274	31.2354	8.22119	0.812465	1.2226	1.09926	1.04477	0.986747	0.985948	0.949945	0.974213	1.07243	0.594287
AXN66818.1	tautomerase [Staphylococcus aureus]	93.44	3	9	219	61	6.73952	6.52197	0.963358	1.05055	1.43935	1.15108	0.681049	0.710052	0.895035	0.762045	1.51052	0.072968
WP_045173081.1	MULTISPECIES: isocitrate dehydrogenase (NADP(+)) [Staphylococcus]	48.1	1	20	200	422	46.436	5.021	0.978731	2.46894	0.747954	1.39854	0.471685	0.398392	0.618687	0.496255	2.8182	0.172041
WP_001031400.1	MULTISPECIES: class I fructose-bisphosphate aldolase [Staphylococcus]	71.62	2	24	248	296	33.022	4.94482	1.07036	0.886114	0.890229	0.948901	1.03824	1.0643	0.997703	1.03341	0.91822	0.25563
AVO70098.1	class I fructose-bisphosphate aldolase [Staphylococcus aureus]	70.61	1	23	245	296	33.021	4.98291	1.05625	1.00789	0.993948	1.01937	0.91497	1.04056	0.961405	0.97231	1.0484	0.317501
WP_000943801.1	lipase 2 [Staphylococcus aureus]	55.57	1	39	336	691	76.5281	8.99756	3.00416	0.636117	0.628517	1.42293	0.334633	0.368737	0.393537	0.365636	3.89166	0.252196
AID39800.1	Transketolase [Staphylococcus aureus]	48.79	31	31	226	662	72.1761	5.05908	1.01786	1.02925	1.00487	1.01733	1.0277	1.00032	0.969644	0.999224	1.01812	0.375921
AJP19637.1	succinyl-CoA synthetase subunit beta [Staphylococcus aureus]	65.98	23	23	222	388	42.0289	5.07178	0.998471	1.04142	1.00807	1.01599	1.03902	1.01087	0.958071	1.00266	1.0133	0.648072
WP_001125617.1	amidase domain-containing protein [Staphylococcus aureus]	67.21	1	41	323	619	69.2396	6.40479	0.78652	0.874603	1.15729	0.939472	1.01087	1.15686	1.16667	1.11147	0.845253	0.233495
AXN69262.1	pyruvate dehydrogenase E1 component subunit beta [Staphylococcus aureus]	72.62	20	20	174	325	35.2242	4.729	0.964797	1.00428	0.998018	0.989033	1.02769	1.03386	1.00496	1.02217	0.967582	0.0928818
ATV02829.1	RNA-binding protein [Staphylococcus aureus O11]	74.36	8	8	189	78	8.79257	4.70361	0.958122	0.944997	0.94772	0.950279	0.978919	1.07925	1.13788	1.06535	0.89199	0.0689333
AXN67204.1	DUF948 domain-containing protein [Staphylococcus aureus]	60.12	10	10	181	163	17.9914	7.50342	1.10275	1.02634	0.984528	1.03787	0.985444	0.932336	0.903518	0.940433	1.10361	0.0817029
WP_115288383.1	cell division protein FtsZ [Staphylococcus aureus]	58.72	1	21	159	390	40.9976	4.98291	1.04694	0.999586	0.977361	1.00796	0.982071	0.954975	1.05919	0.998746	1.00923	0.817267
AND45355.1	gamma-hemolysin subunit B [Staphylococcus aureus]	65.68	2	24	250	338	38.6622	8.66064	1.02328	1.06924	0.969528	1.02069	1.08178	0.986531	0.948833	1.00571	1.01489	0.774921
WP_000752914.1	CsbD family protein [Staphylococcus aureus]	84.38	1	14	985	64	7.0285	5.22412	1.05648	0.991696	1.65418	1.23412	0.45694	0.639371	0.929738	0.67535	1.82738	0.0907221
WP_000943846.1	YSIRK-type signal peptide-containing protein [Staphylococcus aureus]	42.69	1	29	245	691	76.5492	9.11475	0.3568	1.3978	0.684431	0.813011	1.42447	1.57937	1.05933	1.35439	0.600277	0.190454
WP_103145459.1	fructose bisphosphate aldolase [Staphylococcus aureus]	50.68	1	15	162	296	32.878	5.10986	1.17232	0.928251	0.985143	1.02857	0.765124	0.901257	0.88916	0.851847	1.20746	0.107909
AXN67373.1	Asp-tRNA(Asn)/Glu-tRNA(Gln) amidotransferase GatCAB subunit C [Staphylococcus aureus]	88	2	8	187	100	11.2606	4.44971	0.997068	0.943395	0.942466	0.960977	0.995326	1.09368	1.03166	1.04022	0.923816	0.0796682
WP_110166375.1	chaperonin GroEL [Staphylococcus aureus]	54.95	27	27	165	535	57.2755	4.64014	0.989838	1.02558	1.01384	1.00975	0.989721	0.996338	0.985958	0.990672	1.01926	0.156293
WP_000943808.1	YSIRK-type signal peptide-containing protein [Staphylococcus aureus]	39.84	1	28	236	645	71.3984	9.02686	0.87241	1.14299	0.910908	0.975435	1.10639	1.0985	1.01252	1.07247	0.909522	0.340204
WP_058007888.1	DNA-directed RNA polymerase subunit beta [Staphylococcus aureus]	45.9	53	53	258	1183	133.135	5.03369	1.00258	1.00622	0.97886	0.995889	1.02865	1.02428	0.994351	1.01576	0.980434	0.222612
WP_072433181.1	YSIRK-type signal peptide-containing protein [Staphylococcus aureus]	53.53	1	38	239	680	76.5912	7.38623	1.36738	1.0638	0.976885	1.13602	0.636881	1.2048	0.691039	0.84424	1.34562	0.248529
WP_000182737.1	MULTISPECIES: ribokinase [Staphylococcus]	63.82	8	16	160	304	32.4747	4.91943	0.918674	1.00771	1.02054	0.982308	1.05142	1.04271	1.03201	1.04205	0.94267	0.14008
WP_106669547.1	peptidylprolyl isomerase [Staphylococcus aureus]	63.44	1	32	257	320	35.6148	9.0708	0.913738	1.0738	1.24915	1.07889	0.927236	0.82999	0.929275	0.8955	1.2048	0.147328
AXN69539.1	YSIRK-type signal peptide-containing protein [Staphylococcus aureus]	52.5	2	38	211	680	76.5252	8.06006	0.692806	1.94743	1.61416	1.41813	0.505108	0.408773	0.405009	0.43963	3.22574	0.0601734
AXN68516.1	lipase 2 [Staphylococcus aureus]	39.36	1	30	238	691	76.6442	9.0415	1.64319	1.12499	0.933508	1.2339	0.669546	0.681828	0.689924	0.680433	1.8134	0.0594264
AXN69133.1	FAA hydrolase family protein [Staphylococcus aureus]	68	18	18	145	300	33.0929	4.99561	0.916074	0.998248	1.02008	0.978132	1.05662	1.06147	1.01762	1.04523	0.935802	0.124237
AXN66802.1	aconitate hydratase [Staphylococcus aureus]	41.84	34	34	162	901	98.9078	4.98291	1.07197	1.03474	0.978684	1.02846	0.977673	0.962363	0.950122	0.963386	1.06755	0.0826701
WP_061730392.1	WXG100 family type VII secretion effector EsxA [Staphylococcus aureus]	88.66	2	7	95	97	11.0575	4.80518	1.0963	0.907619	0.956132	0.986683	0.922813	1.02265	1.07644	1.0073	0.979533	0.789652
AXN67024.1	glycine--tRNA ligase [Staphylococcus aureus]	60.04	25	25	152	463	53.5863	5.12256	1.01301	1.00025	0.97075	0.994668	1.01685	0.989043	0.960636	0.988844	1.00589	0.790377
WP_000259685.1	L-glutamate gamma-semialdehyde dehydrogenase [Staphylococcus aureus]	55.06	2	28	184	514	56.8327	5.07178	1.01302	0.967714	0.962958	0.98123	0.918561	0.958882	0.934636	0.93736	1.0468	0.0909962
AID39719.1	Polyribonucleotide nucleotidyltransferase [Staphylococcus aureus]	40.54	29	29	147	698	77.3279	4.97021	1.02788	1.04038	1.01099	1.02642	1.01164	0.994533	0.955287	0.987152	1.03977	0.10407
WP_047339393.1	lytic transglycosylase IsaA [Staphylococcus aureus]	39.91	1	5	165	233	24.2025	6.62451	0.987075	1.00008	1.13742	1.04153	0.855031	0.9501	1.07037	0.958499	1.08662	0.350975
AXN67080.1	hypothetical protein LR49_01815 [Staphylococcus aureus]	87.5	5	11	235	48	5.6517	5.14795	0.817624	1.21987	1.94664	1.32804	0.339469	0.395956	0.812327	0.515917	2.57414	0.0885648
ATV04502.1	Putative membrane protein [Staphylococcus aureus O11]	76.38	16	16	120	199	22.3436	5.50342	0.904717	1.03303	1.09147	1.00974	0.964544	0.939655	1.03688	0.98036	1.02997	0.662232
AJP29352.1	glucose-6-phosphate isomerase [Staphylococcus aureus]	58.01	27	27	141	443	49.763	4.90674	0.96486	1.00787	1.03079	1.00117	1.04687	1.00614	0.962119	1.00504	0.996148	0.907183
AXN68716.1	cysteine synthase A [Staphylococcus aureus]	65.81	12	12	102	310	32.9551	5.45264	1.06823	1.01542	1.00143	1.02836	0.987367	0.974182	0.95918	0.973576	1.05627	0.0667274
WP_042363656.1	hypothetical protein [Staphylococcus aureus]	75.58	2	7	248	86	10.0011	5.93506	0.968579	1.08345	1.06145	1.03783	0.863493	0.879514	1.13018	0.957729	1.08363	0.438785
AXN67817.1	urocanate hydratase [Staphylococcus aureus]	46.47	3	28	163	553	60.5947	5.37646	0.758037	1.01229	1.0208	0.930375	1.14598	1.18393	1.08039	1.13677	0.818441	0.0867545
AXN68722.1	pyridoxal 5'-phosphate synthase lyase subunit PdxS [Staphylococcus aureus]	63.05	18	18	90	295	31.9722	5.18604	1.08045	1.02453	0.986548	1.03051	0.952677	0.98095	0.9456	0.959742	1.07373	0.07334
WP_000040066.1	MULTISPECIES: acetate kinase [Staphylococcus]	56	18	18	125	400	44.0157	5.89697	1.0269	1.01807	0.994238	1.01307	1.0247	1.00641	0.997916	1.00967	1.00336	0.800133
AVO70019.1	D-lactate dehydrogenase [Staphylococcus aureus]	48.18	1	20	161	330	36.6887	5.2749	0.899219	1.04464	0.99791	0.980589	1.07733	1.07528	1.01156	1.05472	0.929713	0.19732
WP_000082542.1	catalase [Staphylococcus aureus]	44.75	1	20	111	505	58.3422	5.5415	0.674061	0.893389	1.08387	0.883772	1.11108	1.20779	1.19308	1.17065	0.754939	0.0786537
WP_000725529.1	MULTISPECIES: PBP2a family beta-lactam-resistant peptidoglycan transpeptidase MecC [Staphylococcus]	7.22	1	6	103	665	75.9839	9.30518	1.12352	1.0044	1.05139	1.05977	0.847401	0.963348	1.00604	0.938929	1.1287	0.108638
AVO67722.1	bifunctional acetaldehyde-CoA/alcohol dehydrogenase [Staphylococcus aureus]	38.13	5	33	149	868	94.8255	5.98584	1.04765	1.0153	1	1.02098	1.006	1.00139	0.958961	0.988784	1.03256	0.191838
WP_084570062.1	NAD(P)/FAD-dependent oxidoreductase [Staphylococcus aureus]	37.31	15	15	113	402	44.0806	5.47803	0.955239	1.01885	1.00196	0.992015	1.0411	1.00304	0.987972	1.01071	0.981508	0.491939
AJP22236.1	pyruvate dehydrogenase [Staphylococcus aureus]	51.89	1	15	137	370	41.3869	4.99561	0.920687	1.06781	1.18638	1.05829	0.893422	0.93492	0.993152	0.940498	1.12525	0.22472
WP_000136169.1	MULTISPECIES: ornithine carbamoyltransferase [Staphylococcus]	55.95	1	18	136	336	37.7378	5.37646	0.897419	0.939974	1.19661	1.01133	1.01792	0.984007	1.17476	1.0589	0.955084	0.688763
AXN68978.1	thioredoxin-disulfide reductase [Staphylococcus aureus]	60.13	14	14	84	311	33.595	5.37646	0.992766	1.00031	1.00732	1.00013	1.04015	1.02254	0.990022	1.01757	0.98286	0.31715
AXN66766.1	hypothetical protein LR49_00180 [Staphylococcus aureus]	81.54	4	4	95	65	7.49494	4.56396	0.826895	0.884436	1.05902	0.92345	0.949891	1.10776	1.27578	1.11114	0.831081	0.184374
AXN69461.1	DNA recombination/repair protein RecA [Staphylococcus aureus]	58.5	2	19	113	347	37.6333	5.21143	0.842902	0.971317	1.05837	0.957531	0.997814	1.11042	1.06948	1.05924	0.90398	0.223694
AXN67394.1	manganese-dependent inorganic pyrophosphatase [Staphylococcus aureus]	50.16	16	16	94	309	34.0473	4.85596	0.948773	1.00705	0.996	0.983941	1.01393	1.02633	1.01785	1.01937	0.965245	0.124073
AXN68964.1	ribosomal subunit interface protein [Staphylococcus aureus]	42.63	8	8	72	190	22.1993	5.2876	1.05937	0.962732	1.00943	1.01051	1.02481	0.980384	1.00644	1.00388	1.00661	0.839727
WP_054189430.1	ribokinase [Staphylococcus aureus]	42.76	3	11	100	304	32.4036	4.76709	1.01737	1.0584	0.95132	1.00903	0.997337	0.939865	0.919553	0.952252	1.05963	0.218444
WP_000038523.1	MULTISPECIES: hypothetical protein [Staphylococcus]	54.83	2	33	147	507	57.859	8.14795	0.99973	0.992575	0.954887	0.982397	1.08203	1.03101	1.0121	1.04171	0.943059	0.0773379
AVO68156.1	arginine--tRNA ligase [Staphylococcus aureus]	47.74	23	23	93	553	62.3265	5.22412	0.966776	1.01968	1.04633	1.01093	0.98636	0.980452	0.994501	0.987104	1.02414	0.37219
AVO67944.1	peptidase [Staphylococcus aureus]	62.63	17	17	160	190	21.2608	5.87158	0.850595	1.02841	1.06872	0.982576	1.0462	1.09976	1.02275	1.05624	0.930262	0.356775
AVO69630.1	pyrimidine-nucleoside phosphorylase [Staphylococcus aureus]	50.35	20	20	101	433	46.3371	5.07178	0.957891	1.03109	1.03599	1.00832	1.01694	0.982555	0.992194	0.997231	1.01113	0.704802
AJP20339.1	thioredoxin [Staphylococcus aureus]	61.5	2	14	123	187	21.918	5.33838	1.07247	0.910189	0.967979	0.983547	1.04998	1.00762	0.988314	1.0153	0.96872	0.566203
AVO68098.1	glycine C-acetyltransferase [Staphylococcus aureus]	67.09	22	22	99	395	42.8648	5.30029	1.00148	1.01418	0.969024	0.994896	1.03493	1.05551	0.998616	1.02969	0.966212	0.179123
AJP19539.1	succinate dehydrogenase [Staphylococcus aureus]	36.73	21	21	107	588	65.4767	5.69385	1.01646	0.959184	0.956679	0.97744	1.08725	1.0437	0.994066	1.04167	0.938337	0.125572
AJP28990.1	glutamyl-tRNA synthetase [Staphylococcus aureus]	42.56	17	17	82	484	56.2234	5.31299	0.998069	1.02922	1.01669	1.01466	1.00407	0.974844	0.984451	0.987787	1.0272	0.0976866
WP_060649764.1	WXG100 family type VII secretion effector EsxA [Staphylococcus aureus]	89.69	2	7	76	97	11.0285	4.76709	1.00511	0.933571	0.944948	0.961209	1.01453	0.995688	1.15691	1.05571	0.910485	0.163958
AND44733.1	2-oxoglutarate dehydrogenase subunit E1 [Staphylococcus aureus]	40.34	32	32	103	932	105.277	5.65576	1.03221	1.00149	0.976584	1.00343	1.02077	1.01793	0.959313	0.999338	1.00409	0.881233
WP_016170608.1	thioredoxin family protein [Staphylococcus aureus]	60.96	1	13	106	187	21.9011	5.66846	0.790604	0.803666	0.872752	0.82234	1.01516	1.59995	1.26852	1.29454	0.635236	0.0509628
AJP65570.1	cell division protein FtsA [Staphylococcus aureus]	30.34	16	16	86	468	52.659	4.60205	0.974247	1.03023	1.01757	1.00735	1.03262	0.979009	0.966805	0.992813	1.01464	0.610988
WP_000690007.1	alanine dehydrogenase [Staphylococcus aureus]	48.66	17	17	86	372	40.054	5.84619	1.05505	1.03926	1.00193	1.03208	1.00112	0.963827	0.966821	0.977255	1.0561	0.0502054
WP_042857049.1	D-amino-acid transaminase [Staphylococcus aureus]	48.61	1	12	75	288	32.4625	5.16064	0.904099	1.05186	1.00421	0.986724	1.06569	1.08015	1.02207	1.05597	0.934427	0.213974
AXN67073.1	IreB family regulatory phosphoprotein [Staphylococcus aureus]	46.51	5	5	102	86	10.2971	4.88135	1.02658	0.931567	0.953123	0.970422	0.979633	0.982363	1.13806	1.03335	0.9391	0.351567
AVO69267.1	D-amino-acid transaminase [Staphylococcus aureus]	48.23	1	12	77	282	31.8882	5.03369	0.913463	1.06625	1.08627	1.022	1.02571	0.999724	0.978862	1.00143	1.02053	0.733109
AXN68720.1	lysine--tRNA ligase [Staphylococcus aureus]	55.96	27	27	129	495	56.6836	5.24951	0.963601	1.02186	0.997483	0.994314	1.03618	1.02106	1.01236	1.0232	0.971768	0.188975
AXN68040.1	hydroxymethylglutaryl-CoA synthase [Staphylococcus aureus]	46.39	19	19	82	388	43.1785	5.05908	0.95872	1.03994	1.03061	1.00976	1.01523	0.998828	1.03477	1.01628	0.993585	0.825399
AVO68150.1	aldo/keto reductase [Staphylococcus aureus]	58.97	16	16	81	312	35.4231	4.91943	1.01973	1.02023	0.969765	1.00324	1.00799	1.01038	0.980777	0.999719	1.00352	0.863695
WP_000417006.1	2-hydroxyacid dehydrogenase [Staphylococcus aureus]	64.67	2	16	76	317	34.6531	5.37646	0.746959	0.998277	1.1226	0.955944	0.949591	1.14014	1.13051	1.07341	0.890565	0.406255
AXN66939.1	elastin-binding protein EbpS [Staphylococcus aureus]	31.69	1	13	67	486	53.1912	6.23975	0.973696	1.06837	1.08794	1.04333	0.884571	0.997021	1.06641	0.982668	1.06174	0.394507
WP_001151892.1	cell-wall-anchored protein SasF [Staphylococcus aureus]	38.9	1	26	130	635	70.93	7.95752	1.71818	1.03059	0.84177	1.19685	0.818379	0.712599	0.671763	0.734247	1.63003	0.161643
AVO69734.1	30S ribosomal protein S3 [Staphylococcus aureus]	62.21	18	18	141	217	24.0851	9.75928	1.04661	1.01403	0.994488	1.01838	0.980099	0.980931	0.993577	0.984869	1.03402	0.101498
ATV03359.1	Putative aminotransferase [Staphylococcus aureus O11]	52.51	3	17	76	358	40.0765	4.94482	0.851972	1.00234	1.01288	0.955733	1.16747	1.08489	1.0767	1.10969	0.861262	0.0608683
WP_000384677.1	MULTISPECIES: isoleucine--tRNA ligase [Staphylococcus]	39.8	33	33	103	917	104.825	5.43994	0.979661	1.03518	1.02198	1.01227	1.00394	0.972882	0.962642	0.979821	1.03312	0.194514
WP_000448900.1	alpha/beta hydrolase [Staphylococcus aureus]	45.59	1	13	75	272	30.6984	4.83057	0.900096	1.00898	0.993487	0.967522	1.03648	1.07588	1.04484	1.0524	0.919349	0.0781851
AXN67709.1	DNA-directed RNA polymerase subunit alpha [Staphylococcus aureus]	52.87	17	17	78	314	34.9901	4.75439	0.927303	0.978133	1.02615	0.977196	1.04363	1.01347	0.995024	1.01738	0.960507	0.275829
AXN69227.1	quinol oxidase subunit 2 [Staphylococcus aureus]	41.53	2	18	119	366	41.7501	8.6167	1.03899	1.00472	1.16454	1.06942	0.995023	0.805312	0.978504	0.92628	1.15453	0.13934
AJP22408.1	transcription elongation factor NusA [Staphylococcus aureus]	45.01	14	14	71	391	43.7295	4.66553	0.983693	1.02001	0.97833	0.994011	1.06225	0.996802	0.962478	1.00718	0.986927	0.702353
AJP30804.1	membrane protein [Staphylococcus aureus]	47.03	11	11	64	219	25.7979	8.1333	0.986996	1.00369	1.1218	1.03749	0.973917	0.945716	1.0179	0.979176	1.05956	0.285463
WP_110417921.1	DUF1292 domain-containing protein [Staphylococcus aureus]	99.02	2	6	113	102	11.9405	3.9292	0.614159	0.857403	1.0749	0.84882	1.10542	1.14666	1.31134	1.1878	0.714613	0.082665
WP_001837564.1	3-hexulose-6-phosphate synthase [Staphylococcus aureus]	88.1	1	12	55	210	22.4226	4.71631	1.07941	0.998485	0.869905	0.982601	0.888076	1.12048	1.13547	1.04801	0.937591	0.551305
AND43860.1	3-hexulose-6-phosphate synthase [Staphylococcus aureus]	88.1	1	12	55	210	22.4067	4.71631	0.837341	0.959091	0.956595	0.917676	0.97923	1.03881	1.34144	1.11983	0.819481	0.164908
AJP30600.1	50S ribosomal protein L5 [Staphylococcus aureus]	69.83	1	12	110	179	20.2817	9.34912	0.988159	1.02769	1.00946	1.00844	1.0188	0.97458	0.930388	0.97459	1.03473	0.292775
AJP64985.1	ribose-phosphate pyrophosphokinase [Staphylococcus aureus]	43.61	12	12	63	321	35.2756	6.25244	0.99062	0.999318	0.967904	0.985947	1.04905	1.02769	0.968094	1.01494	0.97143	0.326731
AJP20105.1	malate dehydrogenase [Staphylococcus aureus]	41.81	17	17	84	409	44.2558	5.19873	0.955908	1.02623	0.999432	0.993857	1.01441	1.02626	0.987498	1.00939	0.984612	0.54447
AJP65445.1	quinol oxidase subunit 2 [Staphylococcus aureus]	41.53	1	17	115	366	41.7491	8.74854	0.806333	1.15402	1.42429	1.12821	0.801544	0.77364	0.933371	0.836185	1.34924	0.190565
AJP66274.1	DNA repair protein Rad50 [Staphylococcus aureus]	34.66	36	36	114	978	114.335	5.31299	0.962907	1.00015	1.00745	0.990168	1.03275	1.02394	1.02128	1.02599	0.965083	0.0654137
WP_020976961.1	hypothetical protein [Staphylococcus aureus]	55.97	1	18	80	318	35.6157	4.91943	0.880227	0.94523	1.04182	0.955758	1.1508	1.06998	1.04165	1.08747	0.878879	0.0827306
WP_000368170.1	DNA recombination/repair protein RecA [Staphylococcus aureus]	57.93	1	18	86	347	37.6483	5.2749	0.983748	0.917634	1.0884	0.996596	0.943121	1.13684	0.99769	1.02588	0.971451	0.720068
AVO68956.1	serine/threonine dehydratase [Staphylococcus aureus]	43.93	14	14	72	346	37.1235	6.87354	1.01915	1.02181	1.0384	1.02645	1.01541	0.960304	0.969551	0.981756	1.04553	0.0687076
WP_000723297.1	MULTISPECIES: NAD-dependent epimerase/dehydratase family protein [Staphylococcus]	49.22	1	12	65	321	35.9764	4.71631	1.41204	0.879567	0.946161	1.07926	0.908099	0.991638	0.82378	0.907839	1.18882	0.381226
WP_000448901.1	MULTISPECIES: alpha/beta hydrolase [Staphylococcus]	44.93	1	13	69	276	31.0116	4.86865	0.972384	1.09194	1.04046	1.03493	0.928377	0.977947	1.02536	0.977229	1.05904	0.264764
AXN68235.1	DNA polymerase III subunit beta [Staphylococcus aureus]	47.48	1	17	97	377	41.8877	4.79248	0.788641	0.876841	1.19996	0.955147	1.10443	1.10278	1.03984	1.08235	0.882476	0.372614
AVO69210.1	ATP-dependent 6-phosphofructokinase [Staphylococcus aureus]	60.56	16	16	64	322	34.818	5.92236	1.0684	1.00214	0.934627	1.00172	0.975457	0.956205	0.979984	0.970549	1.03212	0.472033
AJP20194.1	hypothetical protein TW63_08470 [Staphylococcus aureus]	43.05	13	13	69	302	35.0152	6.46826	0.956024	1.01208	1.05835	1.00882	0.937105	0.934788	0.961199	0.944364	1.06825	0.104242
WP_000786112.1	YhgE/Pip domain-containing protein [Staphylococcus aureus]	33.84	37	37	149	990	108.402	9.30518	0.983982	1.04747	1.02498	1.01881	0.984205	0.979626	0.982929	0.982253	1.03722	0.121318
WP_025380749.1	alanine dehydrogenase [Staphylococcus aureus]	49.87	3	17	69	371	40.0808	5.30029	0.928815	1.05032	0.991676	0.99027	1.08149	1.001	0.987494	1.02333	0.967698	0.50982
AVO67636.1	multifunctional 2',3'-cyclic-nucleotide 2'-phosphodiesterase/5'-nucleotidase/3'-nucleotidase [Staphylococcus aureus]	43.91	10	28	95	772	83.4469	9.24658	0.984291	0.999358	0.972788	0.985479	1.06213	1.04829	0.996328	1.03558	0.951619	0.0798024
WP_062911930.1	hypothetical protein [Staphylococcus aureus]	75.58	3	8	141	86	9.99917	7.40088	1.0614	0.999917	0.997178	1.0195	0.843233	0.865155	1.14423	0.950871	1.07217	0.526839
AVO70131.1	carbamate kinase 2 [Staphylococcus aureus]	49.2	20	20	130	313	34.3587	5.26221	0.974618	0.990204	1.00664	0.990489	1.08138	1.01889	1.02639	1.04222	0.950366	0.0762159
AVO69030.1	glyoxalase/bleomycin resistance/extradiol dioxygenase family protein [Staphylococcus aureus]	42.28	1	5	37	123	13.8828	4.44971	1.06413	1.00123	1.01441	1.02659	0.981314	1.01755	0.997962	0.998941	1.02768	0.273962
WP_063644277.1	DNA polymerase III subunit beta [Staphylococcus aureus]	47.48	1	17	94	377	41.9207	4.81787	0.798964	0.849226	1.17034	0.93951	0.949755	1.30365	1.09782	1.11707	0.841046	0.316164
WP_060624857.1	DNA-binding response regulator [Staphylococcus aureus]	51.26	13	13	74	238	27.7862	5.43994	1.0384	0.97221	0.9919	1.00084	0.940146	0.974385	0.966652	0.960394	1.04211	0.142505
ATV03965.1	GTP-sensing transcriptional pleiotropic repressor CodY [Staphylococcus aureus O11]	53.31	14	14	97	257	28.7654	6.18896	1.05984	1.01662	0.988864	1.02177	0.987627	0.99227	0.966758	0.982218	1.04027	0.147825
AXN67548.1	STAS domain-containing protein [Staphylococcus aureus]	45.37	7	7	64	108	12.1971	4.41162	1.00656	0.923989	0.9661	0.965549	0.985855	1.00139	1.09937	1.02887	0.938453	0.212996
AVO70275.1	DUF1128 domain-containing protein [Staphylococcus aureus]	86.36	1	6	31	66	7.56785	4.66553	0.886872	0.831677	2.09064	1.26973	0.493613	0.67266	0.668604	0.611626	2.07599	0.187955
WP_044425366.1	UDP-N-acetylglucosamine 1-carboxyvinyltransferase [Staphylococcus aureus]	36.99	1	14	89	419	45.0605	5.70654	1.93803	1.22528	0.894693	1.35267	0.552741	0.538779	0.443407	0.511643	2.64377	0.0532557
AVO69725.1	50S ribosomal protein L6 [Staphylococcus aureus]	76.4	13	13	89	178	19.7834	9.53955	1.03452	1.00954	0.990416	1.01149	1.01704	1.00358	0.990427	1.00368	1.00778	0.627982
WP_108711078.1	50S ribosomal protein L5 [Staphylococcus aureus]	69.83	1	12	101	179	20.2397	9.31982	0.749916	1.23347	1.20449	1.06262	1.0789	0.968786	0.816053	0.954579	1.11319	0.568561
AXN68445.1	2-C-methyl-D-erythritol 4-phosphate cytidylyltransferase [Staphylococcus aureus]	53.78	1	14	70	238	26.64	5.68115	1.13669	0.966343	1.01432	1.03912	0.954297	0.946308	0.953092	0.951232	1.09239	0.158522
AID40790.1	ATP synthase gamma chain [Staphylococcus aureus]	52.57	11	11	69	272	30.2562	5.51611	0.986936	1.00141	0.923836	0.970726	1.0479	1.03546	0.991299	1.02489	0.947155	0.138849
AXN68983.1	ATP-dependent Clp protease proteolytic subunit [Staphylococcus aureus]	45.13	8	8	81	195	21.5001	5.26221	0.968077	1.03809	1.04248	1.01622	0.992869	0.998321	1.04745	1.01288	1.00329	0.915985
AVO68281.1	class 1b ribonucleoside-diphosphate reductase subunit alpha [Staphylococcus aureus]	35.24	2	25	87	701	80.065	5.36377	0.889375	1.09195	1.07632	1.01922	1.05546	0.973301	0.982387	1.00372	1.01544	0.835784
AXN68944.1	class 1b ribonucleoside-diphosphate reductase subunit beta [Staphylococcus aureus]	45.2	15	15	61	323	37.4894	4.90674	0.996602	1.05485	1.0147	1.02205	1.03099	0.998135	0.998346	1.00916	1.01278	0.561336
AJP20586.1	phosphoglucosamine mutase [Staphylococcus aureus]	35.48	2	14	60	451	49.3345	4.7417	0.978159	1.06757	1.08293	1.04289	0.969841	0.938296	0.955046	0.954394	1.09272	0.0594602
AXN67609.1	UDP-N-acetylglucosamine 1-carboxyvinyltransferase [Staphylococcus aureus]	36.99	1	14	90	419	45.0465	5.70654	2.00958	1.23557	0.817033	1.35406	0.49505	0.448318	0.547381	0.496917	2.72493	0.0707829
AJP29360.1	CoA-disulfide reductase [Staphylococcus aureus]	30.37	12	12	52	438	49.2461	5.47803	0.998829	1.04194	1.02273	1.02117	1.03364	1.01168	0.9883	1.01121	1.00985	0.611042
AJP19233.1	phosphoglycerate kinase [Staphylococcus aureus]	45.45	21	21	153	396	42.5764	5.2749	0.965967	1.07289	1.05695	1.03193	1.00909	0.974422	0.960769	0.981428	1.05146	0.236244
AXN68784.1	hydroxymethylpyrimidine/phosphomethylpyrimidine kinase [Staphylococcus aureus]	55.8	1	12	52	276	29.8379	5.0083	1.08298	1.00146	1.00031	1.02825	1.10117	0.915792	0.939273	0.985411	1.04347	0.542196
AXN67718.1	30S ribosomal protein S5 [Staphylococcus aureus]	62.65	14	14	92	166	17.7316	9.87646	1.00645	1.05841	1.02748	1.03078	1.00343	1.00136	0.942667	0.982483	1.04916	0.125425
AJP29272.1	extracellular matrix protein-binding protein emp [Staphylococcus aureus]	36.47	7	14	84	340	38.4571	9.86182	0.995177	1.06019	1.02346	1.02628	1.00248	0.975222	0.918303	0.965333	1.06313	0.121877
AJP20542.1	serine hydroxymethyltransferase [Staphylococcus aureus]	43.93	18	18	82	412	45.1431	6.21436	0.992129	1.0112	0.986826	0.996719	1.04912	0.990907	1.03204	1.02402	0.973335	0.219946
AJP64895.1	NADH dehydrogenase [Staphylococcus aureus]	28.6	1	13	52	507	54.6739	4.79248	0.811191	1.08537	1.1788	1.02512	0.875121	1.03689	1.02277	0.97826	1.0479	0.720106
AXN69075.1	Fe-S cluster assembly ATPase SufC [Staphylococcus aureus]	58.5	15	15	65	253	28.2574	4.97021	0.960488	1.0188	0.967275	0.982188	1.03248	1.01238	1.04278	1.02921	0.954309	0.0830826
WP_023180175.1	glyoxalase/bleomycin resistance protein/dioxygenase [Staphylococcus aureus]	42.28	1	5	29	123	13.9008	4.48779	0.948543	1.05408	1.09656	1.03306	0.919016	0.966737	1.04425	0.976669	1.05774	0.379762
WP_000819061.1	DNA gyrase subunit A [Staphylococcus aureus]	30.36	29	29	66	886	99.3131	5.10986	1.01951	0.967389	0.966857	0.984586	1.04107	1.03225	1.00262	1.02532	0.960276	0.124184
WP_109885737.1	glutamate-1-semialdehyde 2,1-aminomutase [Staphylococcus aureus]	30.54	1	11	40	429	46.7258	5.31299	0.921959	1.12185	1.29108	1.11163	0.884138	0.753463	0.938949	0.85885	1.29432	0.102958
ATV04487.1	Putative exported protein [Staphylococcus aureus O11]	64.46	8	8	45	121	13.2038	6.11279	1.00635	0.985761	1.06281	1.01831	0.963542	0.972365	1.04479	0.993564	1.0249	0.513326
AJP28651.1	UDP-N-acetyl-D-mannosamine dehydrogenase [Staphylococcus aureus]	32.86	14	14	55	420	46.7027	5.0083	1.00688	1.02322	0.957722	0.99594	1.01339	0.992254	0.985041	0.996894	0.999044	0.966662
WP_000182217.1	MULTISPECIES: nucleotide exchange factor GrpE [Staphylococcus]	48.08	1	8	49	208	23.9948	4.51318	0.587972	0.98019	1.00554	0.857901	1.18196	1.19407	1.10449	1.16017	0.739459	0.093725
AVO68455.1	oligoendopeptidase F [Staphylococcus aureus]	37.21	1	18	55	602	69.7617	5.26221	0.924708	1.00119	1.00372	0.976537	1.05797	1.09195	1.02479	1.05824	0.922796	0.0650965
WP_000782740.1	MULTISPECIES: molybdate ABC transporter substrate-binding protein [Staphylococcus]	49.23	1	17	57	260	29.0533	9.40771	0.944626	1.04443	1.26188	1.08365	0.775016	0.829667	1.07228	0.89232	1.21441	0.217458
AXN67716.1	50S ribosomal protein L15 [Staphylococcus aureus]	52.74	8	8	46	146	15.5874	10.2866	0.835124	0.98568	1.02863	0.949811	1.08104	1.02373	1.0817	1.06216	0.894226	0.1429
AVO69937.1	NAD(P)-dependent oxidoreductase [Staphylococcus aureus]	42.05	3	12	44	283	31.1877	4.83057	1.08035	1.00647	0.967084	1.01796	1.02691	1.05694	0.931284	1.00504	1.01286	0.810207
ATV04752.1	Peptide chain release factor 1 [Staphylococcus aureus O11]	43.58	17	17	62	358	40.2983	4.90674	1.1149	1.00882	0.977978	1.0339	0.979134	0.976336	0.946994	0.967488	1.06865	0.195025
AJP66275.1	DNA repair exonuclease [Staphylococcus aureus]	38.69	14	15	61	398	46.1688	4.99561	1.01873	1.00046	1.03038	1.01652	1.01168	0.993248	0.99266	0.999197	1.01734	0.181145
AJP19358.1	signal peptidase IB [Staphylococcus aureus]	52.36	13	13	64	191	21.7084	9.02686	0.978328	1.04594	1.02305	1.01577	0.985619	0.967737	0.971324	0.974893	1.04193	0.118099
WP_069479484.1	YSIRK-type signal peptide-containing protein [Staphylococcus aureus]	45.08	4	28	74	1371	150.293	5.59229	0.825123	0.974633	1.01317	0.937641	0.903272	1.10173	1.1206	1.04187	0.89996	0.311802
AJP19950.1	glycine dehydrogenase [Staphylococcus aureus]	36.33	17	17	57	490	54.7477	5.84619	1.04858	0.978656	0.956797	0.994678	1.01823	1.01873	1.02185	1.0196	0.975556	0.419174
AVO68196.1	dihydroxyacetone kinase subunit L [Staphylococcus aureus]	56.19	13	13	64	194	21.2484	4.80518	0.979678	0.941976	0.963164	0.961606	0.997399	1.03071	1.10659	1.0449	0.920284	0.0710145
WP_054190490.1	imidazolonepropionase [Staphylococcus aureus]	39.08	1	16	72	412	45.0301	5.43994	0.898553	1.00113	0.957197	0.952292	1.07036	1.05443	1.01082	1.0452	0.911108	0.055078
AVO67729.1	UDP-N-acetylglucosamine 2-epimerase (non-hydrolyzing) [Staphylococcus aureus]	52.14	18	18	58	374	42.825	6.16357	1.01084	0.970774	1.0145	0.998705	1.03751	1.00324	1.01366	1.01814	0.980914	0.323997
AVO69902.1	amino acid ABC transporter substrate-binding protein [Staphylococcus aureus]	45.17	16	16	86	259	28.913	9.24658	0.826669	1.09437	1.09129	1.00411	1.01432	0.969464	0.986368	0.99005	1.0142	0.883029
WP_000645764.1	LPXTG cell wall anchor domain-containing protein [Staphylococcus aureus]	28.2	1	19	70	773	83.2839	9.40771	0.870392	2.00998	1.17137	1.35058	0.49602	0.478377	0.664995	0.546464	2.47149	0.0808414
AJP19846.1	alanine dehydrogenase [Staphylococcus aureus]	35.75	1	13	56	372	40.1968	5.23682	0.953594	0.934147	1.00755	0.965099	1.13353	1.1631	0.923938	1.07352	0.899002	0.23894
AXN69191.1	DUF2187 domain-containing protein [Staphylococcus aureus]	37.93	2	2	32	58	6.67244	4.83057	0.925418	0.837213	1.03861	0.933748	0.915924	1.24187	1.21987	1.12589	0.829344	0.185308
WP_000379044.1	HslU--HslV peptidase ATPase subunit [Staphylococcus aureus]	28.69	14	14	52	467	52.2964	5.31299	1.06849	0.978785	0.98133	1.00953	1.00198	0.969753	0.991545	0.987759	1.02204	0.520845
AJP29164.1	glyoxal reductase [Staphylococcus aureus]	33.69	9	9	37	279	32.3383	5.42725	1.0142	0.983323	0.995318	0.997615	1.03629	1.0712	0.999314	1.0356	0.963318	0.16835
AVO68310.1	excinuclease ABC subunit UvrB [Staphylococcus aureus]	35.25	23	23	75	661	76.5863	5.40186	1.06807	1.00191	1.00212	1.02403	0.957259	0.986979	0.963091	0.96911	1.05668	0.082441
AJP22154.1	enoyl-ACP reductase [Staphylococcus aureus]	29.3	7	7	46	256	28.0006	5.70654	1.01513	1.02978	1.00169	1.01554	1.01664	1.01863	0.975538	1.0036	1.01189	0.50268
AJP22852.1	ATP-dependent protease [Staphylococcus aureus]	32.86	11	11	53	420	46.2809	4.62744	0.987055	1.02196	1.02001	1.00967	1.04371	1.00811	0.975571	1.00913	1.00054	0.982027
ATV04895.1	Molybdopterin synthase sulfur carrier subunit [Staphylococcus aureus O11]	61.04	5	5	29	77	8.8976	4.56396	1.05269	0.983207	1.11185	1.04925	0.826044	0.917371	1.0331	0.925505	1.13371	0.154105
ATV05109.1	UTP--glucose-1-phosphate uridylyltransferase [Staphylococcus aureus O11]	43.06	9	10	32	288	32.489	5.40186	1.04849	0.916151	0.924388	0.96301	0.951128	0.987401	1.16594	1.03482	0.930604	0.414723
WP_001126273.1	MULTISPECIES: carbamoyl-phosphate synthase large subunit [Staphylococcus]	21.19	1	23	54	1057	117.058	4.95752	0.784956	0.964773	1.04194	0.930556	1.06703	1.02773	1.26439	1.11972	0.831062	0.147808
AXN68896.1	MarR family transcriptional regulator [Staphylococcus aureus]	53.06	8	8	49	147	17.0789	7.43018	0.921167	1.04109	1.1155	1.02592	0.975438	0.957458	0.959194	0.96403	1.0642	0.337881
AVO68655.1	phenylalanine--tRNA ligase subunit beta [Staphylococcus aureus]	30.5	1	18	46	800	88.8845	4.80518	1.16988	0.917545	1.03964	1.04235	0.85412	0.892026	0.95388	0.900009	1.15816	0.143766
WP_000004984.1	HIT family protein [Staphylococcus aureus]	57.86	1	9	51	140	15.934	5.14795	0.80466	0.968252	1.003	0.925306	1.2309	1.09747	1.06384	1.13074	0.81832	0.0613521
WP_053865700.1	oligoendopeptidase F [Staphylococcus aureus]	37.21	1	18	52	602	69.8938	5.23682	1.04961	0.993891	0.851383	0.964961	1.04647	1.03492	1.14269	1.07469	0.897894	0.182882
AVO68799.1	ribonuclease Y [Staphylococcus aureus]	34.3	2	20	50	519	58.4769	5.2749	1.26752	0.999132	0.984488	1.08371	1.00286	0.932627	0.91594	0.950477	1.14018	0.236576
WP_001050916.1	ribonuclease Y [Staphylococcus aureus]	34.1	1	19	49	519	58.525	5.31299	0.434147	2.71918	0.507204	1.22018	1.17325	0.560217	0.632488	0.788651	1.54717	0.607047
AJP22675.1	hypothetical protein UC16_07620 [Staphylococcus aureus]	81.16	7	7	48	69	7.72607	7.18115	0.958599	0.977021	1.0609	0.99884	0.956044	0.934261	1.11665	1.00232	0.996529	0.960221
AXN68562.1	30S ribosomal protein S6 [Staphylococcus aureus]	84.69	10	10	75	98	11.5879	5.18604	0.981869	1.06815	1.11448	1.05483	0.928805	0.957377	1.00545	0.963876	1.09437	0.112354
WP_106901594.1	YSIRK-type signal peptide-containing protein [Staphylococcus aureus]	43.43	1	25	61	1499	164.389	5.52881	0.898831	1.0594	0.985952	0.981395	0.948384	1.15299	1.07969	1.06036	0.925534	0.356014
AJP66061.1	GTPase ObgE [Staphylococcus aureus]	31.4	12	12	47	430	47.2051	5.17334	1.03436	0.963571	0.976378	0.991437	1.00249	1.02592	1.01545	1.01462	0.977151	0.366911
WP_024937161.1	50S ribosomal protein L22 [Staphylococcus aureus]	70.94	1	9	59	117	12.813	9.92041	1.04472	0.974502	0.805173	0.941464	1.21679	1.14892	0.998964	1.12156	0.839426	0.133585
WP_111762412.1	aldo/keto reductase [Staphylococcus aureus]	32.85	1	11	62	277	31.3928	5.05908	0.830499	0.994653	0.99002	0.938391	1.20575	1.10913	1.00856	1.10782	0.847064	0.0968942
AXN67730.1	50S ribosomal protein L22 [Staphylococcus aureus]	70.94	1	9	60	117	12.827	9.92041	0.986358	1.06232	0.841	0.963224	1.09989	1.08524	1.06727	1.08413	0.888475	0.139136
AJP28866.1	NADH dehydrogenase [Staphylococcus aureus]	28.6	1	13	47	507	54.6749	4.76709	0.951206	1.07146	1.12007	1.04758	0.872705	0.984694	1.01478	0.957394	1.0942	0.244984
WP_000908972.1	phenylalanine--tRNA ligase subunit beta [Staphylococcus aureus]	31.5	1	19	49	800	88.8715	4.81787	1.26538	0.900633	1.10276	1.08959	0.888034	0.919435	0.860116	0.889195	1.22537	0.134065
AVO68611.1	hypothetical protein C6V85_05480 [Staphylococcus aureus]	56.04	1	7	56	91	10.6961	5.22412	1.00815	1.07212	1.18016	1.08681	0.7493	0.797456	1.16441	0.903722	1.2026	0.262092
AVO67758.1	pyruvate decarboxylase [Staphylococcus aureus]	20.15	9	10	42	546	60.4897	5.31299	1.00093	1.02723	1.05344	1.0272	0.939542	0.977427	1.0074	0.974791	1.05377	0.102145
AXN66979.1	arginine repressor [Staphylococcus aureus]	42	8	8	24	150	17.087	5.63037	0.989481	1.03847	1.0426	1.02352	0.994102	0.951825	0.989267	0.978398	1.04611	0.105752
WP_047212992.1	CHAP domain-containing protein [Staphylococcus aureus]	22.75	3	3	20	255	27.4894	8.06006	1.10677	0.940554	0.913493	0.986938	1.11244	1.10216	0.994872	1.06982	0.922524	0.308849
AVO69259.1	DUF4479 domain-containing protein [Staphylococcus aureus]	73.23	10	11	45	198	21.676	4.81787	0.946552	1.03524	1.02578	1.00253	0.985474	1.04027	1.01994	1.01523	0.987487	0.714578
AVO69057.1	glycine dehydrogenase [Staphylococcus aureus]	27.68	10	10	28	448	49.6762	5.14795	0.918254	1.02332	1.03337	0.991651	1.01894	1.06614	1.04633	1.04381	0.950034	0.2549
AJP28768.1	staphyloxanthin biosynthesis protein [Staphylococcus aureus]	31.99	8	8	36	297	33.0121	6.31592	1.29579	1.0073	0.883803	1.0623	0.821281	0.74253	0.797567	0.787126	1.34959	0.0912005
WP_045173422.1	MULTISPECIES: phosphoglucosamine mutase [Staphylococcus]	33.7	1	13	45	451	49.1895	4.80518	0.981514	1.13	1.07692	1.06281	0.89073	0.988518	0.944284	0.941177	1.12924	0.0787917
AVO69414.1	DNA ligase (NAD(+)) LigA [Staphylococcus aureus]	30.73	22	22	57	667	75.0486	5.30029	1.01928	1.02953	0.99821	1.01567	1.0152	0.982117	0.944418	0.980578	1.03579	0.192706
AVO69175.1	DNA-3-methyladenine glycosylase I [Staphylococcus aureus]	40.86	1	7	27	186	21.4018	6.94678	0.883699	1.14247	1.10226	1.04281	0.988499	0.799662	1.08938	0.95918	1.08719	0.514019
WP_000913319.1	MULTISPECIES: peptide-methionine (R)-S-oxide reductase [Staphylococcus]	54.93	1	6	25	142	16.2809	4.85596	0.865219	0.89648	1.13085	0.964183	0.900642	1.18611	1.13984	1.07553	0.896472	0.412569
AXN69234.1	phosphoribosylformylglycinamidine synthase subunit PurS [Staphylococcus aureus]	68.97	5	5	21	87	9.91509	4.84326	0.887025	0.902267	1.00082	0.930038	0.981444	1.10435	1.18723	1.09101	0.852458	0.0818085
AVO69353.1	3'-5' exoribonuclease YhaM [Staphylococcus aureus]	35.78	11	11	38	313	35.7563	6.58057	1.00854	1.0439	0.991086	1.01451	1.02998	0.999243	1.01909	1.0161	0.998429	0.933416
AXN67198.1	catabolite control protein A [Staphylococcus aureus]	33.74	1	10	44	329	36.0377	5.77002	0.881643	1.05258	1.11049	1.01491	1.05027	0.970043	0.97025	0.996855	1.01811	0.81859
AJP30570.1	2,5-diketo-D-gluconic acid reductase [Staphylococcus aureus]	28.37	7	7	22	282	32.1676	4.7417	1.03548	0.957497	0.979837	0.990937	0.993498	1.04087	1.03039	1.02159	0.969997	0.323998
WP_042363621.1	pyruvate carboxylase [Staphylococcus aureus]	24.17	1	26	51	1150	128.465	5.2876	1.09604	0.94546	0.914477	0.985327	1.04167	1.00541	1.08065	1.04258	0.945089	0.395023
AJP19419.1	lipoate--protein ligase [Staphylococcus aureus]	18.9	5	5	20	328	37.8881	5.32568	0.950247	0.993308	1.03499	0.992847	1.06574	1.01453	1.00205	1.02744	0.966329	0.33069
AVO69423.1	NAD(+) synthetase [Staphylococcus aureus]	33.33	1	9	31	273	30.6638	5.36377	1.12645	1.05263	0.930222	1.03643	0.992261	0.969741	0.957258	0.973086	1.0651	0.337084
ATV04740.1	ATP synthase delta chain [Staphylococcus aureus O11]	40	7	7	48	165	18.9109	5.64307	0.964297	0.998187	0.99602	0.986168	1.04874	1.00517	0.992215	1.01537	0.971237	0.223698
AXN69434.1	UMP kinase [Staphylococcus aureus]	32.5	8	8	40	240	26.1284	6.3667	1.07379	1.03226	0.997302	1.03445	0.999831	0.986826	0.964764	0.983807	1.05148	0.106159
WP_110184210.1	cell division regulator GpsB [Staphylococcus aureus]	74.56	1	9	99	114	13.2117	7.25439	1.07599	1.02493	1.01903	1.03998	0.998038	0.923212	0.9784	0.96655	1.07598	0.063242
AVO69766.1	molybdopterin molybdenumtransferase [Staphylococcus aureus]	41.53	16	16	45	419	44.9604	5.77002	1.01514	0.987846	1.02686	1.00995	0.990752	0.969001	0.955093	0.971615	1.03946	0.0690927
AXN67592.1	ATP synthase subunit B [Staphylococcus aureus]	50.87	10	10	66	173	19.5273	5.10986	0.880411	1.11353	1.18989	1.06128	0.851278	0.908425	0.895624	0.885109	1.19904	0.136286
WP_100292242.1	DUF896 domain-containing protein [Staphylococcus aureus]	60.53	5	5	38	76	8.88275	9.27588	1.05026	1.06885	1.06594	1.06168	0.820651	0.791124	1.07753	0.896435	1.18434	0.143996
AXN67979.1	hypothetical protein LR49_06940 [Staphylococcus aureus]	38.1	2	2	15	63	7.21659	4.77979	1.10263	0.927804	1.15789	1.06278	0.750247	0.986647	1.02446	0.92045	1.15463	0.266534
AXN68713.1	hypoxanthine-guanine phosphoribosyltransferase [Staphylococcus aureus]	46.37	9	9	43	179	20.1415	5.18604	1.03215	1.03785	1.0227	1.0309	1.04307	0.98082	0.967478	0.997121	1.03388	0.22731
AVO68245.1	PTS fructose transporter subunit IIC [Staphylococcus aureus]	16.1	10	10	41	652	68.756	5.85889	0.971134	0.984039	1.07741	1.01086	0.980417	1.01351	0.98276	0.992228	1.01878	0.623994
WP_000034515.1	NAD(P)-dependent oxidoreductase [Staphylococcus aureus]	39.22	1	10	36	283	31.1718	4.95752	1.33648	0.962866	1.02064	1.10666	0.880265	0.873081	0.843654	0.865667	1.27839	0.107727
AVO69211.1	acetyl-CoA carboxylase carboxyl transferase subunit alpha [Staphylococcus aureus]	30.25	9	9	38	314	35.0341	5.32568	1.01242	0.979074	1.02629	1.00593	1.01529	0.98694	0.963823	0.988685	1.01744	0.446414
AXN68606.1	hypothetical protein LR49_10380 [Staphylococcus aureus]	27.41	6	6	27	259	29.7321	5.71924	0.951799	1.03607	1.01142	0.999764	1.0084	0.983975	1.00196	0.998113	1.00165	0.952521
WP_000046620.1	tRNA uridine-5-carboxymethylaminomethyl(34) synthesis enzyme MnmG [Staphylococcus aureus]	24.96	1	16	39	625	70.0441	5.5415	0.992037	1.29299	0.976564	1.0872	0.936807	0.869169	0.963102	0.923026	1.17786	0.198813
WP_033863476.1	cysteine--tRNA ligase [Staphylococcus aureus]	27.25	1	11	29	466	53.6499	5.50342	0.881878	1.10842	1.04529	1.01186	0.984857	1.09173	0.982796	1.0198	0.992221	0.922384
WP_000631981.1	cysteine--tRNA ligase [Staphylococcus aureus]	26.39	1	11	29	466	53.6209	5.43994	1.03353	0.898306	1.09816	1.01	0.969926	0.956731	1.07722	1.00129	1.00869	0.907238
AJP30735.1	quinone oxidoreductase [Staphylococcus aureus]	43.71	4	14	40	334	36.5301	5.85889	1.00791	1.06088	1.02286	1.03055	1.00422	0.992642	0.96355	0.986803	1.04433	0.0925066
ATV03929.1	Serine/threonine-protein kinase [Staphylococcus aureus O11]	26.63	17	17	48	646	72.5025	6.07471	1.02258	0.993178	1.01225	1.00934	1.00639	1.00334	0.963634	0.99112	1.01838	0.324841
WP_000934800.1	single-stranded DNA-binding protein [Staphylococcus aureus]	35.9	3	6	27	156	17.6577	5.03369	1.04032	1.02213	0.969298	1.01058	1.00268	0.990874	1.02956	1.0077	1.00286	0.91092
AXN67616.1	DUF2750 domain-containing protein [Staphylococcus aureus]	20.18	6	6	27	223	25.8391	4.85596	0.991874	0.994501	1.0583	1.01489	1.00289	0.956316	0.974704	0.977969	1.03775	0.222599
ATV04701.1	Serine-protein kinase RsbW [Staphylococcus aureus O11]	52.2	8	8	40	159	17.9242	4.89404	0.967785	1.05195	1.08044	1.03339	1.03428	0.983527	0.959258	0.992354	1.04135	0.367181
AVO69151.1	bifunctional (p)ppGpp synthetase/guanosine-3',5'-bis(diphosphate) 3'-pyrophosphohydrolase [Staphylococcus aureus]	16.46	13	13	30	729	83.6696	8.30908	0.986971	0.976488	0.990975	0.984811	1.02951	1.0207	0.967319	1.00584	0.979091	0.350255
WP_108807148.1	molecular chaperone DnaJ [Staphylococcus aureus]	27.73	1	13	42	375	41.4164	5.99854	0.969603	0.987131	1.02475	0.993829	0.911432	0.92888	1.14657	0.995628	0.998192	0.982554
WP_000221922.1	DUF4065 domain-containing protein [Staphylococcus aureus]	32.38	6	6	26	210	24.5159	4.50049	0.969785	0.897013	0.981493	0.94943	0.992568	1.01195	1.11423	1.03958	0.91328	0.12201
AJP65568.1	UDP-N-acetylmuramoyl-L-alanyl-D-glutamate synthetase [Staphylococcus aureus]	28.73	12	12	42	449	49.8288	5.74463	1.00879	0.997675	0.974018	0.993493	0.994556	1.00297	1.01535	1.00429	0.989246	0.415384
AJP66593.1	arginase [Staphylococcus aureus]	31.46	10	10	31	302	33.2703	5.41455	1.01267	1.04013	1.00664	1.01981	1.01892	0.952445	0.962355	0.977908	1.04285	0.144266
AVO68472.1	UDP-N-acetylmuramoyl-L-alanyl-D-glutamate--L-lysine ligase [Staphylococcus aureus]	35.02	16	16	35	494	54.1987	5.63037	0.969041	0.954943	0.981902	0.968629	0.975589	1.05248	1.05212	1.02673	0.943409	0.0954194
WP_111761963.1	50S ribosomal protein L11 [Staphylococcus aureus]	54.29	1	8	36	140	14.8639	9.23193	1.06563	1.02814	1.01705	1.03694	0.913279	0.959142	1.02664	0.966352	1.07305	0.121837
AXN67526.1	redox-sensing transcriptional repressor Rex [Staphylococcus aureus]	32.23	7	7	24	211	23.5845	5.50342	0.944946	1.01608	1.00962	0.990215	0.956486	0.963119	0.995554	0.971719	1.01903	0.511831
AXN68447.1	CDP-glycerol glycerophosphotransferase family protein [Staphylococcus aureus]	19.22	6	11	29	562	66.0338	6.771	1.04486	0.994396	1.02949	1.02291	0.949771	1.00072	0.97572	0.975404	1.04871	0.0860532
ATV03364.1	Putative haloacid dehalogenase-like hydrolase [Staphylococcus aureus O11]	46.37	2	10	31	289	31.8634	4.98291	0.975353	1.00186	0.96825	0.98182	1.06265	1.07867	0.993944	1.04509	0.939462	0.0861574
AJP20511.1	D-alanine--D-alanine ligase [Staphylococcus aureus]	34.27	14	14	53	356	40.1953	5.0083	0.995808	1.00941	1.02212	1.00911	1.01925	1.00798	0.970377	0.999202	1.00992	0.583003
AVO69282.1	proline dehydrogenase [Staphylococcus aureus]	30.63	10	10	34	333	38.0049	8.646	1.02867	0.969323	0.998478	0.998822	0.997291	0.993982	0.964636	0.985303	1.01372	0.536704
AXN69371.1	bifunctional pyrimidine operon transcriptional regulator/uracil phosphoribosyltransferase [Staphylococcus aureus]	47.43	9	9	29	175	19.8426	5.46533	1.12789	0.994854	0.991987	1.03824	0.974518	0.932938	0.976178	0.961211	1.08014	0.176629
AVO68577.1	bifunctional methylenetetrahydrofolate dehydrogenase/methenyltetrahydrofolate cyclohydrolase [Staphylococcus aureus]	38.81	4	13	51	286	30.8685	5.57959	0.878548	0.988028	0.978153	0.948243	1.05465	1.02586	1.08548	1.05533	0.898531	0.0514953
AND43691.1	DNA-binding protein [Staphylococcus aureus]	15	2	2	12	140	16.6524	5.59229	1.18372	0.997397	1.0276	1.06958	0.889002	0.955607	0.874599	0.906403	1.18002	0.0604115
AJP19886.1	cytidylate kinase [Staphylococcus aureus]	48.86	10	10	34	219	24.5797	5.33838	1.05283	0.987206	0.983785	1.00794	0.986414	1.06908	1.04458	1.03336	0.975401	0.487208
AJP20994.1	acetyltransferase [Staphylococcus aureus]	17.91	11	11	30	603	69.0266	9.51025	1.02314	0.972072	1.01055	1.00192	1.01098	1.00243	1.02701	1.01347	0.988602	0.533376
AJP19006.1	chaperone protein HchA [Staphylococcus aureus]	35.62	10	10	45	292	32.1604	5.04639	0.985474	1.00713	0.951723	0.981442	1.05994	1.00994	0.997512	1.02246	0.959882	0.175877
WP_000593375.1	MULTISPECIES: Cof-type HAD-IIB family hydrolase [Staphylococcus]	40.48	1	9	30	289	31.8073	5.03369	1.12253	1.07612	1.00362	1.06742	1.02582	0.872457	0.892632	0.930303	1.14739	0.081693
AVO69202.1	DNA polymerase I [Staphylococcus aureus]	24.66	20	20	38	876	99.105	5.16064	1.01058	0.999689	1.01727	1.00918	1.02474	0.980658	0.976695	0.99403	1.01524	0.403345
AJP19943.1	acetyl-CoA carboxylase [Staphylococcus aureus]	12.99	2	2	20	154	17.1867	4.61475	0.724318	0.753461	1.10337	0.860383	1.09996	1.25375	1.31175	1.22182	0.704181	0.0579217
AXN69494.1	zinc metallopeptidase [Staphylococcus aureus]	10.18	2	2	16	226	24.5661	9.20264	0.905774	0.978514	1.0303	0.971531	1.07173	1.05103	1.03477	1.05251	0.92306	0.0979975
WP_075773761.1	CDP-glycerol glycerophosphotransferase family protein [Staphylococcus aureus]	15.98	2	7	23	513	60.0447	6.66846	1.1078	0.930209	1.00384	1.01395	0.951337	1.02462	0.959009	0.978322	1.03642	0.562677
AJP20146.1	UDP-N-acetylmuramate--alanine ligase [Staphylococcus aureus]	21.74	9	9	27	437	49.1574	5.14795	0.944418	1.02069	1.02128	0.995463	1.01601	0.993847	1.01386	1.00791	0.987653	0.662868
AVO70010.1	lantibiotic ABC transporter ATP-binding protein [Staphylococcus aureus]	24.68	5	6	23	231	25.7467	6.56592	0.979633	1.0414	1.01859	1.01321	1.07156	0.971433	0.985118	1.00937	1.0038	0.9206
WP_000769415.1	D-alanyl-lipoteichoic acid biosynthesis protein DltD [Staphylococcus aureus]	29.41	2	12	37	391	44.9032	9.17334	1.01023	1.03313	1.05289	1.03208	0.921478	0.910978	1.09458	0.97568	1.05781	0.406021
AXN67146.1	dephospho-CoA kinase [Staphylococcus aureus]	30.43	6	6	34	207	23.608	4.83057	0.891177	0.955282	0.988682	0.945047	0.988402	1.09963	1.19827	1.09544	0.862714	0.0882751
WP_000728054.1	extracellular matrix protein-binding adhesin Emp [Staphylococcus aureus]	22.35	1	8	30	340	38.2559	9.84717	1.07115	1.09826	0.950297	1.0399	0.916781	1.20418	0.839794	0.986918	1.05369	0.681256
AVO68947.1	thymidylate synthase [Staphylococcus aureus]	37.42	13	13	37	318	36.8022	5.52881	0.970567	1.01661	0.998271	0.995149	1.06176	1.02288	0.998297	1.02765	0.968378	0.227397
AVO68288.1	UDP-N-acetylmuramate dehydrogenase [Staphylococcus aureus]	27.36	10	10	46	307	33.7623	5.5542	1.04681	0.998065	1.00703	1.0173	0.961491	0.911167	0.982715	0.951791	1.06883	0.0651898
ATV04220.1	Biotin carboxylase [Staphylococcus aureus O11]	32.41	14	14	37	398	44.2853	5.35107	1.0863	1.0398	0.986019	1.03737	1.03427	0.964661	0.929586	0.976171	1.06269	0.221118
AXN69282.1	pyruvate carboxylase [Staphylococcus aureus]	23.65	1	25	45	1150	128.466	5.31299	0.889263	0.775548	0.884684	0.849832	1.79524	1.01417	0.945786	1.25173	0.678925	0.217686
AID39267.1	Excinuclease ABC subunit A [Staphylococcus aureus]	14.05	1	13	26	918	101.953	6.13818	0.989521	0.942861	0.961612	0.964665	1.15999	1.05301	1.02373	1.07891	0.894109	0.0586752
AJP29953.1	Fur family transcriptional regulator [Staphylococcus aureus]	54.36	8	8	28	149	17.2338	5.78271	1.02021	1.00108	0.958343	0.993211	1.02105	0.987124	1.02397	1.01072	0.98268	0.466552
AVO69078.1	endonuclease [Staphylococcus aureus]	32.09	11	11	31	296	33.1638	5.89697	1.00856	1.00019	1.0069	1.00522	1.02945	1.00046	1.02993	1.01995	0.985557	0.217498
AJP30327.1	LuxR family transcriptional regulator [Staphylococcus aureus]	38.76	9	9	24	209	23.5124	5.68115	1.09976	0.906767	0.95666	0.98773	0.963071	1.00397	0.968693	0.978576	1.00935	0.88468
WP_042727609.1	tyrosine-protein kinase [Staphylococcus aureus]	36.12	8	8	29	227	25.1841	8.83643	0.928934	1.01294	1.02308	0.988318	1.10919	0.961559	1.0051	1.02528	0.963945	0.523875
AJP21913.1	hypothetical protein UC16_03545 [Staphylococcus aureus]	40.41	2	9	57	146	16.0192	9.1001	0.806129	1.13815	1.06261	1.0023	1.10546	1.00313	0.976549	1.02838	0.974637	0.820856
AXN67399.1	hypothetical protein LR49_03775 [Staphylococcus aureus]	31.58	3	3	23	57	6.56049	8.14795	0.818401	1.08344	1.04387	0.981902	1.06565	1.05654	1.00653	1.04291	0.941503	0.510569
AJP20270.1	glycosyltransferase [Staphylococcus aureus]	36.43	9	9	27	269	31.3798	9.36377	1.01367	0.993971	1.04396	1.0172	1.00249	0.975815	0.949708	0.976005	1.04221	0.12211
WP_054189699.1	GbsR/MarR family transcriptional regulator [Staphylococcus aureus]	27.27	1	3	13	187	21.7458	5.17334	0.865927	1.0555	0.943547	0.954992	1.1623	1.16681	0.98455	1.10455	0.864595	0.140105
AVO69750.1	hypothetical protein C6V85_11725 [Staphylococcus aureus]	72.22	5	5	23	54	6.39027	4.84326	0.757993	0.633634	1.1196	0.837077	0.92827	1.33268	1.42346	1.22814	0.681581	0.137087
AVO69069.1	glucokinase [Staphylococcus aureus]	28.96	7	7	16	328	35.0258	5.37646	1.04582	1.05529	1.01935	1.04015	0.98618	0.95159	1.01987	0.985878	1.05505	0.0729879
WP_111689333.1	DUF4352 domain-containing protein [Staphylococcus aureus]	16.82	5	5	12	327	35.3662	5.16064	1.01956	1.00964	1.04596	1.02505	0.973787	1.0036	1.00648	0.994625	1.03059	0.113393
AJP18751.1	glycosyl transferase family 2 [Staphylococcus aureus]	20.59	11	11	33	573	66.153	6.45557	1.02974	1.02327	0.969215	1.00741	1.04294	1.03276	0.993504	1.02307	0.984694	0.555928
ATV03709.1	Tryptophanyl-tRNA synthetase [Staphylococcus aureus O11]	30.7	10	10	35	329	36.9001	8.22119	1.0029	1.03918	0.964272	1.00211	1.04198	1.01235	0.977251	1.01053	0.991677	0.783279
AXN68602.1	hypothetical protein LR49_10360 [Staphylococcus aureus]	24.88	5	5	19	209	24.7384	5.88428	1.01459	1.01691	1.01987	1.01712	1.02266	1.02868	0.979627	1.01032	1.00673	0.683847
AXN67005.1	thiamine-binding protein [Staphylococcus aureus]	29.36	3	3	16	109	12.2744	5.96045	0.929309	0.96507	0.946148	0.946843	1.03113	0.992387	1.26647	1.09666	0.863386	0.157417
ATV04764.1	Type II pantothenate kinase [Staphylococcus aureus O11]	21.35	5	5	15	267	29.035	6.15088	1.06363	0.967645	0.935349	0.988875	1.03199	0.980225	1.07015	1.02745	0.962452	0.453457
AXN67726.1	30S ribosomal protein S17 [Staphylococcus aureus]	34.48	3	3	18	87	10.1685	9.75928	0.946994	0.961414	0.850188	0.919532	1.2016	1.16628	0.994479	1.12079	0.820435	0.050778
WP_101766579.1	hypothetical protein [Staphylococcus aureus]	83.33	1	7	110	48	5.67971	5.14795	2.23542	0.536335	0.681773	1.15118	0.603566	0.629619	0.710646	0.647944	1.77666	0.407841
WP_088867613.1	transcription termination factor Rho [Staphylococcus aureus]	29.29	14	14	37	437	49.7711	7.66455	1.06935	1.00541	0.962521	1.01243	1.03804	1.00767	0.962243	1.00265	1.00975	0.809924
AJP29409.1	serine protease [Staphylococcus aureus]	14.95	11	11	21	769	86.3956	6.99072	1.0771	1.01666	0.983635	1.0258	0.975459	0.956076	1.00568	0.979073	1.04773	0.205486
WP_110411515.1	hypothetical protein [Staphylococcus aureus]	87.5	1	7	106	48	5.65074	5.14795	0.924517	1.18089	1.78906	1.29816	0.322774	0.376218	0.981771	0.560254	2.31709	0.0905095
AVO68749.1	signal recognition particle-docking protein FtsY [Staphylococcus aureus]	41.11	2	14	27	416	46.6145	4.79248	0.857263	1.02902	1.0318	0.972697	1.09509	0.888128	1.12832	1.03718	0.937828	0.533509
AVO67739.1	staphylobilin-forming heme oxygenase IsdI [Staphylococcus aureus]	39.81	5	5	18	108	12.7832	4.97021	0.880683	0.978242	1.08826	0.982396	0.899827	1.06569	1.08727	1.01759	0.965412	0.697631
AVO68938.1	undecaprenyldiphospho-muramoylpentapeptide beta-N- acetylglucosaminyltransferase [Staphylococcus aureus]	29.49	5	10	28	356	39.7022	8.66064	0.939606	1.04056	0.941816	0.973995	1.06162	1.06304	1.0488	1.05782	0.920755	0.0671184
AJP19603.1	lipoprotein [Staphylococcus aureus]	27.13	10	10	28	317	35.8683	7.86963	0.862678	0.974279	1.0161	0.951019	1.12846	1.06615	1.03987	1.07816	0.882075	0.0736803
AVO69956.1	DUF1307 domain-containing protein [Staphylococcus aureus]	47.02	7	7	29	151	17.3142	9.0415	0.963406	1.10316	1.08465	1.05041	0.946174	0.939841	0.987632	0.957882	1.09659	0.116442
AJP65242.1	serine kinase [Staphylococcus aureus]	25.81	8	8	23	310	34.4025	6.56592	0.969283	1.01039	0.991695	0.990456	1.03459	1.02038	1.01232	1.02243	0.968727	0.0776783
AJP65040.1	HAD family hydrolase [Staphylococcus aureus]	25.99	5	5	15	227	24.9929	4.7417	0.891259	1.03012	1.04978	0.990387	1.00674	1.00911	1.03459	1.01681	0.97401	0.629578
AVO67910.1	LLM class flavin-dependent oxidoreductase [Staphylococcus aureus]	27.2	8	8	12	353	39.2651	6.60986	0.944179	0.994679	1.03533	0.991396	1.06321	1.00493	1.03651	1.03488	0.957978	0.23689
AJP29304.1	cysteine desulfurase [Staphylococcus aureus]	19.37	8	8	20	413	46.2614	5.56689	0.979807	0.973017	1.037	0.996608	0.967543	0.939609	0.990914	0.966022	1.03166	0.290502
WP_014532908.1	zinc metalloproteinase aureolysin [Staphylococcus aureus]	14.66	1	8	18	498	54.9109	5.12256	0.776549	2.49871	0.670578	1.31528	0.729961	0.58533	0.59175	0.635681	2.06909	0.316665
WP_000781980.1	MULTISPECIES: hypothetical protein [Staphylococcus]	54.21	4	4	8	107	11.6028	4.71631	0.969129	0.956802	1.00578	0.977236	1.01135	0.98388	1.11926	1.03816	0.941312	0.237103
AJP19798.1	S1 RNA-binding protein [Staphylococcus aureus]	26.33	7	7	24	300	34.1795	5.19873	1.05322	1.00516	1.01709	1.02516	1.00247	0.998611	0.973931	0.991671	1.03377	0.120021
WP_000195262.1	methylenetetrahydrofolate--tRNA-(uracil(54)-C(5))-methyltransferase (FADH(2)-oxidizing) TrmFO [Staphylococcus aureus]	29.43	10	10	21	435	48.3307	5.78271	1.0821	0.947665	0.972178	1.00065	0.982317	0.974894	1.02801	0.995073	1.0056	0.906477
AJP19685.1	2-oxoglutarate ferredoxin oxidoreductase subunit alpha [Staphylococcus aureus]	5.63	4	4	8	586	64.5118	5.50342	1.10341	0.962371	0.931454	0.999079	1.03012	1.02919	0.984141	1.01448	0.984814	0.793493
ATV04506.1	Arginine-binding protein [Staphylococcus aureus O11]	15.05	7	7	24	485	53.1226	9.01221	0.939573	1.04636	1.03986	1.0086	1.07368	1.01202	0.995655	1.02712	0.98197	0.681632
WP_050442058.1	acryloyl-CoA reductase [Staphylococcus aureus]	34.48	1	10	28	348	38.073	6.96143	0.980503	0.999268	1.02651	1.00209	1.01053	1.07158	0.999131	1.02708	0.975673	0.393588
AVO69027.1	alpha-glucosidase [Staphylococcus aureus]	14.94	7	7	21	549	63.8085	4.70361	1.06717	1.0138	0.998095	1.02636	0.974553	0.993886	0.976218	0.981552	1.04565	0.109054
AVO69413.1	CamS family sex pheromone protein [Staphylococcus aureus]	28.82	1	11	21	399	45.3618	6.59521	0.92126	1.08016	1.04672	1.01605	0.841797	1.10009	1.06059	1.00082	1.01521	0.878884
ATV03302.1	Putative pur operon repressor [Staphylococcus aureus O11]	32.56	6	6	16	258	28.274	8.1626	1.03015	1.06798	0.995555	1.03123	1.03322	0.972363	0.96437	0.989985	1.04166	0.24337
ATV03365.1	FMN-dependent NADPH-azoreductase [Staphylococcus aureus O11]	18.62	3	3	8	188	20.8937	6.26514	1.0841	0.976096	1.03879	1.03299	0.939633	0.965074	0.982985	0.962564	1.07317	0.105158
WP_000225844.1	MULTISPECIES: bifunctional methylenetetrahydrofolate dehydrogenase/methenyltetrahydrofolate cyclohydrolase [Staphylococcus]	27.97	2	10	29	286	30.8104	5.57959	0.911721	1.03379	1.02323	0.989579	1.02214	1.08718	1.02291	1.04408	0.947803	0.288839
ATV04059.1	Glycine betaine transporter 1 [Staphylococcus aureus O11]	4.2	2	2	11	548	60.415	9.0708	1.00805	1.06416	1.05622	1.04281	0.880315	1.00321	0.902318	0.928614	1.12298	0.0519744
AVO68559.1	1,4-dihydroxy-2-naphthoyl-CoA synthase [Staphylococcus aureus]	40.29	11	11	25	273	30.3923	5.59229	1.07476	1.02292	1.03869	1.04545	0.940651	0.947029	1.02659	0.971424	1.07621	0.0792459
AJP66038.1	thiouridylase [Staphylococcus aureus]	23.66	8	8	16	372	42.0897	5.50342	0.955077	1.04714	0.982401	0.994872	1.0402	1.02054	0.971741	1.01083	0.984214	0.663714
AVO68225.1	TIGR00730 family Rossman fold protein [Staphylococcus aureus]	30.85	1	6	28	188	20.8744	5.37646	0.98772	1.0652	1.01038	1.0211	1.01115	0.988679	1.00017	1	1.0211	0.427103
AVO68742.1	phosphate acyltransferase PlsX [Staphylococcus aureus]	34.45	2	14	45	328	35.4283	6.44287	1.09603	0.986968	1.01965	1.03422	0.921375	0.93388	1.02216	0.959139	1.07828	0.172636
AVO69840.1	hypothetical protein C6V85_12205 [Staphylococcus aureus]	28.78	4	4	12	139	16.3462	5.03369	0.933187	0.994453	1.00826	0.978635	1.01808	1.02551	1.049	1.03086	0.949335	0.103757
WP_000028669.1	type I restriction-modification system subunit M [Staphylococcus aureus]	26.45	13	13	21	518	59.3625	4.77979	1.08008	0.982706	0.977711	1.0135	0.939118	0.920201	0.993222	0.950847	1.06589	0.191126
AXN69278.1	DUF2197 domain-containing protein [Staphylococcus aureus]	32.73	1	2	25	55	6.55325	8.51416	0.909767	1.07742	1.04207	1.00975	1.03212	0.907017	1.04973	0.996288	1.01351	0.852662
AXN69046.1	aminoglycoside nucleotidyltransferase ANT(9)-Ia [Staphylococcus aureus]	46.54	11	11	25	260	28.9575	8.04541	1.01647	0.959483	0.970827	0.982262	1.05165	1.011	1.05645	1.0397	0.944753	0.0639552
AXN67781.1	HTH-type transcriptional regulator SarR [Staphylococcus aureus]	30.43	3	3	18	115	13.6604	9.31982	1.01926	0.966273	1.02216	1.00257	1.00365	1.01894	1.00283	1.00847	0.994144	0.770358
WP_054189887.1	tandem-type lipoprotein [Staphylococcus aureus]	27.42	1	8	30	248	29.2692	9.45166	1.19212	0.972726	0.992498	1.05245	0.951943	0.979439	0.916518	0.9493	1.10866	0.227349
ATV04677.1	Invertase [Staphylococcus aureus O11]	18.62	9	9	20	494	57.8327	5.57959	0.95154	0.985457	0.996764	0.97792	1.06749	1.02144	0.980451	1.02313	0.955815	0.188822
WP_000767029.1	dihydroorotase [Staphylococcus aureus]	12.77	6	6	13	423	46.1564	5.19873	1.0753	1.00302	0.957741	1.01202	0.993218	0.97732	1.00971	0.993417	1.01872	0.627868
AJP19469.1	SAM-dependent methyltransferase [Staphylococcus aureus]	14.87	5	5	14	390	44.7557	6.63916	0.941929	1.00278	1.02843	0.991046	1.02628	0.992378	1.0598	1.02615	0.965786	0.336836
AVO69679.1	alcohol dehydrogenase [Staphylococcus aureus]	30.15	2	10	24	335	37.5503	5.97314	0.955931	1.13796	1.03401	1.04263	0.941254	0.90525	0.905084	0.917196	1.13676	0.0811737
AXN67353.1	YtxH domain-containing protein [Staphylococcus aureus]	63.74	8	8	24	91	10.3156	10.0522	1.01589	0.88465	0.95646	0.952334	1.08095	1.04892	1.04363	1.05783	0.900269	0.0565179
AJP21808.1	hypothetical protein UC16_02995 [Staphylococcus aureus]	17.87	7	8	19	431	50.6097	5.93506	1.0439	0.982835	1.03949	1.02207	0.950313	0.98041	0.996453	0.975725	1.0475	0.124048
AJP19200.1	peptidase T [Staphylococcus aureus]	23.04	8	8	28	408	45.849	4.94482	1.0205	0.982073	0.969059	0.990545	0.991638	1.02035	1.04778	1.01992	0.971195	0.259655
AVO69401.1	DUF1727 domain-containing protein [Staphylococcus aureus]	24.03	10	10	21	437	49.1609	6.56592	1.09253	0.993746	1.00176	1.02934	0.936566	0.981773	0.929849	0.949396	1.08421	0.0882288
AXN69103.1	NAD(P)/FAD-dependent oxidoreductase [Staphylococcus aureus]	22.03	6	6	13	354	39.3743	6.3667	0.944435	1.03395	1.08274	1.02038	1.03502	1.07772	0.98582	1.03285	0.98792	0.80939
AJP30336.1	glutamine amidotransferase [Staphylococcus aureus]	17.7	5	5	15	243	27.412	5.84619	0.97129	1.00928	1.0041	0.994889	1.03295	1.00089	1.02525	1.01969	0.975675	0.180833
WP_108720655.1	homoserine dehydrogenase [Staphylococcus aureus]	18.38	6	6	8	419	45.9803	5.5415	0.862449	0.967915	0.995159	0.941841	1.10377	0.994257	1.00275	1.03359	0.911231	0.162206
WP_000543718.1	hypothetical protein [Staphylococcus aureus]	34.97	5	5	18	143	16.7709	8.646	0.861011	1.0288	0.990662	0.960159	1.05417	1.08213	1.038	1.0581	0.907435	0.134921
ATV03777.1	Putative phosphoribosylaminoimidazole-succinocarboxamide synthase [Staphylococcus aureus O11]	27.78	6	6	15	234	26.675	5.42725	1.05759	1.04746	0.97508	1.02671	1.00735	1.01107	1.0029	1.00711	1.01946	0.494192
WP_051604604.1	acyl--CoA ligase [Staphylococcus aureus]	20.93	1	14	31	516	57.7273	5.8208	1.05411	0.991994	1.01847	1.02153	0.943189	1.02171	1.01701	0.99397	1.02772	0.426368
WP_115283848.1	oligoendopeptidase F [Staphylococcus aureus]	12.27	7	7	19	595	68.2377	4.81787	1.0753	0.994954	0.997737	1.02266	0.986493	0.983412	0.934496	0.968134	1.05633	0.156001
AJP28298.1	dehydrosqualene desaturase [Staphylococcus aureus]	8.57	4	4	14	502	56.7478	5.50342	1.10281	0.976095	0.957821	1.01224	1.02066	1.02587	1.01639	1.02097	0.991449	0.857713
AJP19560.1	hypothetical protein TW63_05095 [Staphylococcus aureus]	7.92	4	4	15	518	56.6261	8.49951	0.927008	1.04275	1.02791	0.999221	1.01243	1.03609	1.01048	1.01967	0.97995	0.61259
AJP66158.1	peptidase M28 [Staphylococcus aureus]	22.91	6	6	15	358	39.7621	5.49072	1.00693	0.915097	1.03413	0.985385	1.05697	1.09846	1.04771	1.06772	0.922892	0.103911
AJP64977.1	hydrolase TatD [Staphylococcus aureus]	14.4	4	4	10	257	29.262	5.41455	0.953266	0.978799	0.989058	0.973708	0.984515	0.990149	1.01432	0.996327	0.977297	0.182169
WP_077467088.1	NUDIX hydrolase [Staphylococcus aureus]	28.89	2	6	16	180	20.4425	4.81787	0.584792	0.517427	0.629886	0.577368	1.38876	2.85957	0.993028	1.74712	0.330469	0.10887
AXN69225.1	quinol oxidase subunit 3 [Staphylococcus aureus]	13.43	3	3	15	201	23.0418	6.39209	1.27147	1.0497	0.880163	1.06711	0.835515	0.890807	0.820415	0.848912	1.25703	0.131377
AVO69036.1	BrxA/BrxB family bacilliredoxin [Staphylococcus aureus]	36.55	4	4	11	145	16.2108	4.84326	0.892877	1.026	0.970534	0.963138	1.05955	1.03099	1.14952	1.08002	0.891776	0.0903703
AJP29077.1	alpha/beta hydrolase [Staphylococcus aureus]	23.68	7	8	26	266	30.9219	5.80811	1.07206	0.935395	0.928372	0.97861	1.05884	1.05132	1.00579	1.03865	0.942193	0.292877
AJP20755.1	ribose 5-phosphate isomerase [Staphylococcus aureus]	16.67	4	4	14	228	25.5812	5.0083	0.973795	0.988771	0.923218	0.961928	1.08084	1.01188	1.02546	1.03939	0.92547	0.05546
WP_000239752.1	phosphate acyltransferase [Staphylococcus aureus]	28.35	1	13	42	328	35.4172	6.20166	0.908261	1.08018	1.07963	1.02269	1.01083	0.98501	0.9967	0.997512	1.02524	0.685074
AVO69623.1	N-acetyltransferase [Staphylococcus aureus]	31.82	9	9	20	286	33.1174	4.83057	1.0804	1.02864	0.999871	1.0363	0.929949	1.00978	0.945496	0.961743	1.07753	0.0930108
WP_000781957.1	zinc-binding alcohol dehydrogenase family protein [Staphylococcus aureus]	26.57	1	9	21	335	37.5432	5.65576	1.19871	0.960434	1.05697	1.07204	0.901742	0.732915	1.0719	0.902185	1.18827	0.229385
AJP18690.1	permease [Staphylococcus aureus]	13.64	7	7	26	484	50.6063	8.86572	1.07098	0.992994	1.01456	1.02618	0.928572	0.951421	1.06919	0.983061	1.04386	0.431885
AVO69085.1	transcriptional regulator [Staphylococcus aureus]	14.49	4	4	11	207	23.6935	7.89893	0.962261	0.978953	0.983183	0.974799	1.08615	0.992698	1.04388	1.04091	0.936489	0.0758801
AJP66337.1	lipoprotein [Staphylococcus aureus]	29.07	2	12	22	399	45.3768	6.37939	0.962128	1.08311	1.01949	1.02158	0.835309	1.08604	0.981922	0.967755	1.05561	0.541228
AJP31094.1	histidine ammonia-lyase [Staphylococcus aureus]	14.68	8	8	13	504	56.0808	5.38916	1.04018	1.0138	0.946221	1.00007	0.989093	0.95303	0.996255	0.979459	1.02104	0.542701
AJP20769.1	membrane protein [Staphylococcus aureus]	8.02	2	2	12	212	24.2283	9.56885	0.952102	1.08712	1.11922	1.05281	0.950475	0.937266	0.931708	0.939817	1.12023	0.0932756
AJP19292.1	3-dehydroquinate dehydratase [Staphylococcus aureus]	7.56	2	2	7	238	26.9679	5.19873	1.07406	0.937021	0.97988	0.996987	1.04191	1.02971	1.02667	1.03276	0.965359	0.429453
WP_049210170.1	ferrichrome ABC transporter substrate-binding protein [Staphylococcus aureus]	40.4	1	14	41	302	33.9899	9.1001	1.7553	0.818142	0.826425	1.13329	0.758055	0.878201	0.815399	0.817218	1.38676	0.369633
AJP28793.1	peptide ABC transporter permease [Staphylococcus aureus]	10.6	3	3	7	349	38.4109	9.20264	0.919879	1.11289	1.07647	1.03641	0.990426	0.934144	1.02205	0.982207	1.05519	0.448306
AVO67626.1	DHH family phosphoesterase [Staphylococcus aureus]	17.25	10	10	19	655	73.724	5.30029	0.926498	1.01279	0.998735	0.979341	0.959961	0.975958	1.00691	0.980942	0.998368	0.960111
AJP65203.1	glycine/betaine ABC transporter ATP-binding protein [Staphylococcus aureus]	11.69	3	3	10	325	37.5703	5.35107	0.902623	1.035	0.981837	0.973154	1.01993	1.1078	1.09213	1.07329	0.906704	0.100287
ATV04732.1	Hypothetical protein SaO11_01906 [Staphylococcus aureus O11]	26.71	3	3	14	146	17.1247	5.03369	1.11171	0.956646	1.066	1.04478	0.916331	0.952196	0.942719	0.937082	1.11493	0.084783
WP_111761970.1	MSCRAMM family adhesin SdrC [Staphylococcus aureus]	9.05	1	8	20	928	100.867	4.4624	0.909643	1.09846	0.887233	0.965113	1.11376	1.14966	1.01113	1.09152	0.884195	0.183982
WP_054189551.1	class II fumarate hydratase [Staphylococcus aureus]	19.52	1	8	26	461	51.0606	5.42725	0.953579	1.05131	1.11316	1.03935	0.927603	1.00233	0.981476	0.97047	1.07098	0.25215
AVO69084.1	phosphoenolpyruvate synthase regulatory protein [Staphylococcus aureus]	29.41	8	8	15	272	30.7661	5.21143	0.870401	1.049	0.979924	0.966442	1.08209	1.02157	1.04583	1.04983	0.920571	0.203338
AJP20728.1	hypothetical protein TW63_11405 [Staphylococcus aureus]	34.39	5	5	11	157	17.4233	8.85107	1.01531	1.10152	1.07469	1.06384	0.986729	1.00639	0.909889	0.967671	1.09939	0.068926
AJP18790.1	carbohydrate kinase [Staphylococcus aureus]	14.25	6	6	23	372	41.6423	6.34131	0.927676	1.07923	1.06528	1.02406	0.961161	1.00777	0.943195	0.970709	1.05496	0.363274
AXN67869.1	DUF4889 domain-containing protein [Staphylococcus aureus]	45.76	7	7	39	118	13.3311	9.30518	0.935314	1.03732	1.10859	1.02708	1.02326	1.02483	0.965845	1.00464	1.02233	0.698619
AVO68007.1	cystathionine gamma-synthase [Staphylococcus aureus]	16.32	6	6	19	380	41.2233	5.8335	0.948017	1.00274	1.02881	0.993188	0.976258	1.03891	1.03287	1.01601	0.977537	0.503241
AXN68573.1	histidine phosphatase family protein [Staphylococcus aureus]	24.35	5	5	12	193	22.7191	5.78271	1.05846	0.966035	1.04008	1.02152	0.930446	0.893968	0.966451	0.930288	1.09807	0.0603394
AXN67142.1	primosomal protein DnaI [Staphylococcus aureus]	22.55	7	7	17	306	35.6132	7.13721	0.946052	0.986705	1.00886	0.980539	1.0168	1.03691	1.10089	1.05153	0.932483	0.0860373
AVO67731.1	capsular biosynthesis protein [Staphylococcus aureus]	32.25	12	13	28	369	42.5418	9.20264	1.01635	1.02309	0.998151	1.01253	0.986476	0.959716	1.02656	0.990918	1.02181	0.357496
AJP19097.1	antibiotic ABC transporter ATP-binding protein [Staphylococcus aureus]	19.48	11	11	18	575	64.0373	6.82959	1.03266	1.01292	0.995893	1.01383	0.980714	0.924056	0.977766	0.960845	1.05514	0.0673299
YP_499685.1	S-adenosyl-methyltransferase MraW [Staphylococcus aureus subsp. aureus NCTC 8325]	24.34	5	5	9	304	34.8081	5.85889	0.899145	1.08262	1.01043	0.997399	1.00056	0.980026	0.968671	0.983084	1.01456	0.804649
WP_058007890.1	MSCRAMM family adhesin SdrC [Staphylococcus aureus]	7.82	1	7	20	844	92.3713	4.67822	1.34797	0.818263	0.964052	1.04343	0.668914	0.708231	1.18487	0.854005	1.2218	0.454683
WP_001789229.1	phospho-sugar mutase [Staphylococcus aureus]	24.25	1	13	20	602	68.349	6.53662	1.28064	0.887069	1.06894	1.07888	0.820353	0.979985	0.911051	0.903796	1.19372	0.226939
AVO70256.1	PolC-type DNA polymerase III [Staphylococcus aureus]	7.8	12	12	16	1436	162.398	5.38916	1.10188	0.996016	0.960443	1.01945	0.895897	0.937935	0.883631	0.905821	1.12544	0.0671545
WP_001148557.1	hypothetical protein [Staphylococcus aureus]	19.31	5	5	14	259	29.4233	5.99854	1.31795	1.00098	1.03918	1.11937	0.80681	0.944779	0.80676	0.852783	1.31261	0.0724534
WP_011382243.1	DUF2197 domain-containing protein [Staphylococcus aureus]	32.73	1	2	19	55	6.55423	8.19189	0.934075	1.14463	1.01457	1.03109	1.04638	0.894388	1.01264	0.984472	1.04735	0.576237
AJP20143.1	chorismate mutase [Staphylococcus aureus]	21.76	8	8	13	363	40.6091	6.16357	0.936629	1.06089	0.946864	0.981461	1.04792	1.05034	1.02925	1.0425	0.941446	0.205122
AXN69375.1	carbamoyl-phosphate synthase small chain [Staphylococcus aureus]	31.15	11	11	20	366	40.3686	6.23975	0.961909	1.06525	1.01185	1.013	1.0232	1.01193	0.977139	1.00409	1.00888	0.799885
AJP66302.1	RecX family transcriptional regulator [Staphylococcus aureus]	14.71	3	3	5	272	32.2648	5.93506	0.857829	1.04732	0.994087	0.966412	1.11958	1.20757	0.991455	1.1062	0.87363	0.172941
WP_015978401.1	single-stranded DNA-binding protein [Staphylococcus aureus]	41.13	2	5	13	141	15.9378	6.11279	1.21013	0.896616	0.983038	1.02993	1.01598	0.841101	1.02304	0.960039	1.0728	0.562509
AVO68218.1	LysR family transcriptional regulator [Staphylococcus aureus]	22.57	7	7	15	288	33.222	5.68115	1.06619	0.940152	0.973835	0.993394	1.03654	1.04332	1.02204	1.03397	0.960759	0.347994
WP_017328466.1	TIGR00730 family Rossman fold protein [Staphylococcus aureus]	30.85	1	6	22	188	20.8744	5.37646	0.973029	0.968906	1.04034	0.994092	1.0146	1.07077	1.02369	1.03635	0.959221	0.218346
AJP65291.1	hypothetical protein UG86_04300 [Staphylococcus aureus]	39.38	11	11	19	292	33.4794	4.51318	1.03366	0.993166	1.01067	1.0125	1.03274	0.977152	0.986223	0.998706	1.01381	0.544091
AVO68809.1	DNA mismatch repair protein MutL [Staphylococcus aureus]	14.2	9	9	11	669	76.8229	5.35107	1.03578	0.958003	0.945531	0.97977	1.06024	0.978965	0.988464	1.00922	0.970817	0.48317
WP_111763590.1	adenine phosphoribosyltransferase [Staphylococcus aureus]	29.17	5	5	15	168	18.6356	4.85596	1.03308	0.987603	1.006	1.00889	0.979859	1.02892	1.03067	1.01315	0.995799	0.851058
AVO69564.1	alanine racemase [Staphylococcus aureus]	14.66	6	6	18	382	42.7819	7.10791	1.13403	1.019	0.995915	1.04965	0.945006	0.96069	0.950164	0.951954	1.10263	0.0853481
AXN67799.1	YafY family transcriptional regulator [Staphylococcus aureus]	22.17	5	5	9	230	26.6017	7.15186	1.13432	1.1266	0.89297	1.0513	0.886428	0.927858	0.885997	0.900094	1.16799	0.133193
AXN68185.1	biofilm operon icaADBC HTH-type negative transcriptional regulator IcaR [Staphylococcus aureus]	10.75	2	2	11	186	21.973	5.30029	0.891168	1.02022	1.05835	0.989915	1.03465	0.976066	1.05662	1.02244	0.968185	0.592531
AVO68024.1	DNA polymerase III subunit gamma/tau [Staphylococcus aureus]	11.5	6	6	10	565	63.4314	5.63037	1.04154	1.02272	0.967385	1.01055	1.01777	0.977663	1.02498	1.0068	1.00372	0.895127
WP_001093558.1	hypothetical protein [Staphylococcus aureus]	39.04	1	8	34	146	16.0462	9.21729	0.783867	1.05934	0.949644	0.930949	1.27059	1.02388	1.10566	1.13338	0.821395	0.134301
AJP29835.1	RNA methyltransferase [Staphylococcus aureus]	17.06	6	6	10	381	43.2741	5.14795	1.03171	0.9759	0.999384	1.00233	1.02558	0.957126	0.996161	0.992956	1.00944	0.732598
WP_062911937.1	zinc ABC transporter substrate-binding lipoprotein AdcA [Staphylococcus aureus]	23.73	13	13	22	510	58.4876	7.13721	0.960962	1.0287	1.00471	0.998124	1.05915	1.01609	0.998748	1.02466	0.974098	0.377308
AJP21930.1	5'-3'-deoxyribonucleotidase [Staphylococcus aureus]	17.78	3	3	13	180	20.9176	5.19873	1.01957	0.911831	1.02274	0.984714	1.01182	1.09325	1.05063	1.0519	0.936129	0.196352
AXN66952.1	rRNA pseudouridine synthase [Staphylococcus aureus]	26.12	7	7	19	245	27.9519	9.31982	0.958602	0.996232	0.982244	0.979026	0.991523	1.03817	1.05198	1.02722	0.953079	0.0867573
ATV03987.1	GntR family regulatory protein [Staphylococcus aureus O11]	18.99	4	4	8	237	26.9326	4.77979	0.899589	0.928496	0.793786	0.873957	1.11753	0.9754	1.27514	1.12269	0.778448	0.06021
AXN67873.1	Hsp20/alpha crystallin family protein [Staphylococcus aureus]	19.01	4	4	14	142	16.295	4.58936	1.11007	0.956903	0.958771	1.00858	0.944898	0.992358	0.992838	0.976698	1.03265	0.581118
AJP19458.1	phosphoribosylformylglycinamidine synthase [Staphylococcus aureus]	11.11	1	7	12	729	79.5	4.88135	1.09374	0.929545	0.881841	0.968376	1.07808	1.01383	1.0978	1.06323	0.910782	0.241205
AXN67608.1	transcriptional regulator [Staphylococcus aureus]	21.62	2	2	7	111	12.6776	6.53662	0.992487	1.05569	1.00418	1.01745	1.00755	0.932616	1.00104	0.980403	1.03779	0.295943
AJP30161.1	adenine methyltransferase [Staphylococcus aureus]	8.89	3	3	11	315	35.9535	5.17334	1.13347	0.870629	0.89251	0.965538	1.0289	1.06387	1.05691	1.0499	0.919651	0.376553
AVO68115.1	bacillithiol biosynthesis deacetylase BshB2 [Staphylococcus aureus]	16.74	4	4	9	221	24.8785	5.23682	0.963169	1.07943	1.02094	1.02118	0.920991	1.02762	1.02433	0.99098	1.03048	0.5672
AJP19468.1	membrane protein [Staphylococcus aureus]	6.03	3	3	7	431	50.4976	9.20264	1.08544	1.00137	0.982887	1.02323	0.972061	0.982279	0.930053	0.961464	1.06424	0.155699
AVO67857.1	type VII secretion protein EssC [Staphylococcus aureus]	8.99	14	14	20	1479	170.853	5.40186	1.10916	0.98803	1.00392	1.0337	0.991901	0.941386	0.943982	0.95909	1.0778	0.145876
AVO70373.1	resolvase (plasmid) [Staphylococcus aureus]	15.38	1	2	7	182	20.8917	8.80713	1.08243	0.933066	1.12199	1.04583	0.756596	1.00935	1.08109	0.949011	1.10202	0.443535
AVO69814.1	PTS alpha-glucoside transporter subunit IIBC [Staphylococcus aureus]	4.31	2	2	5	534	59.3051	8.38232	0.947369	1.0081	1.03091	0.99546	1.04249	1.03887	1.10113	1.06083	0.938378	0.111173
WP_045173314.1	tetratricopeptide repeat protein [Staphylococcus aureus]	15.22	1	7	13	414	48.3933	4.15771	0.833943	1.35534	1.25381	1.1477	0.793838	0.749002	0.910407	0.817749	1.40348	0.118871
AJP29853.1	hypothetical protein UC19_06820 [Staphylococcus aureus]	15.22	1	7	14	414	48.4234	4.15771	0.928171	0.950183	1.02629	0.968214	0.882672	1.00791	1.06383	0.984803	0.983155	0.799921
WP_108807132.1	helix-turn-helix domain-containing protein [Staphylococcus aureus]	9.02	1	1	10	122	14.0884	5.5542	1.1421	0.959481	0.974411	1.02533	0.977228	0.957584	1.04529	0.993368	1.03218	0.645181
AJP20009.1	5'-methylthioadenosine nucleosidase [Staphylococcus aureus]	23.68	4	4	7	228	24.5047	4.91943	0.975069	1.05749	1.09621	1.04292	0.963337	0.984551	0.955851	0.967913	1.07749	0.11074
ATV03027.1	Alcohol dehydrogenase, zinc-containing [Staphylococcus aureus O11]	22.15	7	7	17	307	34.3235	5.16064	0.934793	1.07324	1.02464	1.01089	0.986321	0.950949	0.955138	0.964136	1.04849	0.328602
AXN67587.1	ATP synthase epsilon chain [Staphylococcus aureus]	20.9	2	2	5	134	14.8347	5.85889	0.976807	0.997182	1.2632	1.07906	0.821542	0.962641	0.919523	0.901235	1.19732	0.153912
AJP29987.1	lipoprotein [Staphylococcus aureus]	34.72	7	7	16	193	21.4662	9.20264	0.930447	0.993372	1.05625	0.993357	1.01941	0.980252	1.02123	1.00696	0.986489	0.742896
ATV03423.1	hypothetical protein SaO11_00597 [Staphylococcus aureus O11]	24.81	6	6	12	262	30.2658	7.48877	1.00961	0.936719	0.945604	0.963977	1.12444	1.05529	1.00841	1.06272	0.907088	0.0726553
WP_073392470.1	tandem-type lipoprotein [Staphylococcus aureus]	19.84	1	6	9	257	30.3326	9.05615	1.16023	1.12101	1.08116	1.1208	0.650322	0.738947	1.11172	0.833664	1.34443	0.115429
ATV04479.1	Hypothetical protein SaO11_01653 [Staphylococcus aureus O11]	23.37	3	3	4	184	21.4424	4.80518	1.02224	0.960621	0.925386	0.969415	1.01814	1.22902	1.0798	1.10899	0.874146	0.112017
ATV05223.1	Sulfite reductase [NADPH] flavoprotein alpha-component [Staphylococcus aureus O11]	11.68	8	8	11	625	71.9961	4.61475	1.25315	0.877524	0.804043	0.978241	0.87648	0.82319	0.762886	0.820852	1.19174	0.332551
ATV05032.1	Antitoxin [Staphylococcus aureus O11]	26.51	2	2	6	83	9.41355	4.75439	0.899219	0.94225	1.06963	0.970368	0.894102	0.896875	1.1491	0.980027	0.990144	0.926835
AJP66920.1	GTP pyrophosphokinase [Staphylococcus aureus]	27.83	6	6	8	230	27.1321	6.04932	1.17015	0.995403	0.900396	1.02198	0.920842	1.01131	0.965592	0.965916	1.05804	0.537343
AXN67508.1	XRE family transcriptional regulator [Staphylococcus aureus]	20.09	5	5	15	224	26.0683	5.13525	1.01989	0.995686	1.00434	1.00664	1.02074	1.03553	1.03126	1.02918	0.978102	0.0538918
AJP66138.1	PTS glucose transporter subunit IIBC [Staphylococcus aureus]	6.15	3	3	7	488	52.9643	8.88037	0.91281	0.894164	1.00774	0.938239	1.00287	1.10605	1.10012	1.06968	0.877121	0.0536403
AJP19625.1	chromosome segregation protein SMC [Staphylococcus aureus]	7.41	9	9	12	1188	136.613	5.51611	1.10898	0.981796	0.899907	0.996896	0.985834	0.950403	0.966268	0.967502	1.03038	0.658554
WP_024937101.1	M42 family peptidase [Staphylococcus aureus]	11.27	4	4	6	355	38.8667	5.56689	0.858652	0.974071	1.06777	0.966832	1.11942	1.0823	1.02943	1.07705	0.897669	0.16961
AJP31168.1	uroporphyrinogen decarboxylase [Staphylococcus aureus]	23.95	8	8	14	334	38.0347	6.02393	0.966118	0.968958	0.978006	0.971027	0.971411	1.04093	1.02699	1.01311	0.958462	0.122364
WP_101766841.1	FMN-dependent NADH-azoreductase [Staphylococcus aureus]	24.26	4	4	6	202	22.6503	4.99561	1.16	0.91826	0.980801	1.01969	0.891226	1.02438	1.04648	0.987364	1.03274	0.729598
AJP19476.1	potassium transporter Trk [Staphylococcus aureus]	20.91	4	4	5	220	24.2677	5.78271	1.1316	0.887704	0.980969	1.00009	1.03329	1.06035	1.01946	1.0377	0.963759	0.629314
AVO70187.1	SMP-30/gluconolactonase/LRE family protein [Staphylococcus aureus]	16.41	5	5	11	323	35.8098	5.10986	1.07187	0.859573	0.949516	0.96032	1.06958	1.08465	1.04365	1.06596	0.900894	0.167171
AJP28612.1	membrane protein [Staphylococcus aureus]	20.19	3	3	7	208	22.9654	7.35693	1.01468	1.00834	0.894425	0.972482	1.01242	1.12778	1.03578	1.05866	0.918598	0.176682
AJP19430.1	acetyltransferase [Staphylococcus aureus]	43.17	7	7	11	183	21.2859	5.60498	1.0746	1.00917	0.979678	1.02115	1.00723	0.939213	0.944408	0.963616	1.05971	0.180973
AJP19783.1	aminoacyltransferase [Staphylococcus aureus]	12.65	5	5	12	419	49.6266	5.68115	1.0017	1.02602	0.96675	0.998157	1.05959	1.03943	0.992743	1.03059	0.968531	0.283895
AXN68967.1	peptide chain release factor 2 [Staphylococcus aureus]	27.91	11	11	14	369	42.3047	4.94482	0.988688	0.952849	1.01831	0.986615	1.03506	1.09322	1.01129	1.04652	0.942756	0.123922
AJP66738.1	HAD family hydrolase [Staphylococcus aureus]	26.54	5	5	14	211	23.5709	4.99561	1.02253	1.0132	1.024	1.01991	0.982652	1.01466	0.954806	0.98404	1.03645	0.111467
AVO70216.1	Na/Pi cotransporter family protein [Staphylococcus aureus]	13.56	7	7	18	553	60.5696	6.43018	1.21291	1.01538	0.976384	1.06822	0.901516	0.907662	0.897966	0.902381	1.18378	0.0863441
AJP66345.1	hypothetical protein UG86_10010 [Staphylococcus aureus]	56.14	3	3	10	57	6.68144	8.76318	1.15632	0.919046	0.969465	1.01494	1.01277	0.974054	1.01173	0.999516	1.01544	0.843555
AND45190.1	LuxR family transcriptional regulator [Staphylococcus aureus]	16.43	3	3	5	207	23.8965	5.77002	1.00307	1.00059	0.938088	0.980582	1.06497	1.01246	1.09976	1.05906	0.925897	0.0767494
AJP20122.1	Free methionine-(R)-sulfoxide reductase [Staphylococcus aureus]	15.58	2	2	4	154	17.0698	5.04639	1.09286	0.889077	0.857224	0.946388	1.10057	1.04402	1.05977	1.06812	0.886029	0.183143
AJP29487.1	spermidine/putrescine ABC transporter ATP-binding protein [Staphylococcus aureus]	11.54	3	4	7	364	41.3341	4.71631	0.856143	1.08609	0.996039	0.979424	0.844937	0.925084	0.951451	0.907157	1.07966	0.385055
ATV04317.1	Hypothetical protein SaO11_01491 [Staphylococcus aureus O11]	12.45	3	3	4	257	28.6371	7.88428	0.964337	0.960228	1.05379	0.992785	1.0655	1.09404	1.0379	1.06581	0.931482	0.102142
ATV05020.1	Nitrate reductase [Staphylococcus aureus O11]	21.71	4	4	9	175	20.3792	5.59229	1.12776	0.969842	0.979506	1.0257	0.865389	0.913544	0.863326	0.880753	1.16458	0.0540641
AJP28891.1	superantigen-like protein [Staphylococcus aureus]	5.31	1	1	2	226	25.6134	8.54346	0.960419	1.07055	1.06954	1.0335	0.935011	0.989695	0.991655	0.97212	1.06314	0.208593
WP_001008555.1	6,7-dimethyl-8-ribityllumazine synthase [Staphylococcus aureus]	28.95	4	4	9	152	16.2165	5.56689	0.914658	1.01971	0.958281	0.964218	1.14401	1.02837	1.09489	1.08909	0.885341	0.0510028
AXN69293.1	phosphopantetheine adenylyltransferase [Staphylococcus aureus]	32.5	5	5	9	160	18.3594	6.68311	1.05044	0.971557	0.937885	0.986628	1.02778	0.971435	0.988358	0.995857	0.990733	0.816752
AJP67152.1	DNA gyrase subunit B [Staphylococcus aureus]	10.11	7	7	10	663	74.2903	6.91748	1.03361	0.979803	0.952013	0.988476	1.0255	1.0522	0.951963	1.00989	0.978798	0.606531
AID38996.1	Transcription-repair coupling factor [Staphylococcus aureus]	3.3	4	4	4	1153	132.374	5.23682	0.955273	1.00186	0.995627	0.984254	1.00901	1.02341	0.993134	1.00852	0.975943	0.227126
ATV03689.1	Putative haloacid dehalogenase-like hydrolase [Staphylococcus aureus O11]	6.2	1	1	2	274	31.648	6.26514	1.5545	1.07485	0.946275	1.19187	0.703932	0.74898	0.746476	0.733129	1.62573	0.068869
WP_001807189.1	YggS family pyridoxal phosphate-dependent enzyme [Staphylococcus aureus]	11.22	2	2	4	196	22.3596	5.51611	1.15174	0.914394	0.938229	1.00146	0.900967	0.872678	0.869216	0.880954	1.13678	0.188604
AJP66460.1	nitroreductase [Staphylococcus aureus]	18.27	3	3	7	208	23.9709	5.46533	1.03972	1.03883	0.968923	1.01582	1.05412	1.03605	0.903839	0.998002	1.01786	0.752933
WP_063644207.1	gfo/Idh/MocA family oxidoreductase [Staphylococcus aureus]	17.32	6	6	7	358	39.3043	5.2749	0.982407	1.01709	0.999606	0.999699	1.02007	0.998915	1.00855	1.00918	0.990608	0.464429
AJP19645.1	ATP-dependent protease subunit HslV [Staphylococcus aureus]	20.99	3	3	8	181	19.6181	5.87158	1.07945	1.07284	0.953191	1.03516	0.974569	0.981807	0.978672	0.978349	1.05807	0.238898
AXN66984.1	Asp23/Gls24 family envelope stress response protein [Staphylococcus aureus]	48.33	4	4	11	120	13.2651	7.43018	1.06747	1.08002	0.97066	1.03938	1.06882	0.970416	0.937387	0.992208	1.04754	0.419372
AJP21946.1	glycerate kinase [Staphylococcus aureus]	13.1	6	6	18	374	41.757	5.22412	1.01972	1.02275	1.04367	1.02872	0.957254	0.975362	1.01542	0.982679	1.04685	0.0701688
AVO69989.1	(deoxy)nucleoside triphosphate pyrophosphohydrolase [Staphylococcus aureus]	23.85	3	3	11	130	14.8857	5.07178	1.00923	1.01314	0.967818	0.996729	1.03466	1.05836	0.976831	1.02329	0.974047	0.399994
AJP19575.1	cell division protein FtsQ [Staphylococcus aureus]	17.77	7	7	14	439	50.1554	7.07861	1	0.874882	0.98271	0.952531	0.930861	0.901422	0.933523	0.921935	1.03319	0.491753
AJP64670.1	glutaryl-CoA dehydrogenase [Staphylococcus aureus]	11.91	5	5	12	403	44.6726	5.40186	1.12728	1.04737	0.978105	1.05092	0.933825	0.898477	0.947905	0.926735	1.134	0.0526077
AJP19433.1	2-succinyl-5-enolpyruvyl-6-hydroxy-3-cyclohexene-1-carboxylate synthase [Staphylococcus aureus]	8.08	4	4	6	557	63.1055	6.39209	1.19062	1.01635	0.990676	1.06588	0.924341	1.0147	0.926367	0.955137	1.11594	0.186355
WP_111688667.1	MutS family DNA mismatch repair protein [Staphylococcus aureus]	16.78	9	9	15	453	51.4967	7.56201	0.944577	0.996353	0.97143	0.970787	1.00838	0.974618	1.04182	1.00827	0.962821	0.200619
ATV04480.1	Putative protoporphyrinogen oxidase [Staphylococcus aureus O11]	18.18	7	7	17	462	51.4995	6.58057	0.970467	1.09531	0.953451	1.00641	1.03191	1.00965	0.931244	0.990936	1.01561	0.789254
AXN67695.1	acetolactate synthase AlsS [Staphylococcus aureus]	20.4	10	10	14	554	61.1312	4.88135	0.974744	1.0146	1.02644	1.00526	0.930736	1.03427	0.929591	0.964866	1.04187	0.348413
AID41033.1	ABC transporter ATP-binding protein [Staphylococcus aureus]	28.88	9	9	17	277	31.2443	6.81494	1.05828	1.0881	0.992501	1.04629	0.983087	0.956643	0.921927	0.953886	1.09688	0.0502174
AXN68797.1	phosphomevalonate kinase [Staphylococcus aureus]	20.11	6	6	11	358	40.1914	6.52197	0.930015	1.01932	0.943555	0.964298	1.00867	1.02708	1.07643	1.03739	0.92954	0.100588
AXN69566.1	PIN/TRAM domain-containing protein [Staphylococcus aureus]	15.67	5	5	7	351	38.863	7.13721	1.15601	0.947737	0.95897	1.0209	0.957913	0.966884	1.00156	0.975454	1.04659	0.545662
AVO68736.1	thiamine diphosphokinase [Staphylococcus aureus]	17.37	4	4	8	213	23.8685	6.34131	1.0595	0.965947	1.11673	1.04739	1.00737	0.952543	0.959258	0.973058	1.07639	0.190524
AJP18792.1	pyrimidine nucleoside transporter NupC [Staphylococcus aureus]	3.2	1	1	4	406	44.1218	9.49561	0.867481	0.963948	1.18163	1.00435	1.03664	1.01064	0.985816	1.01103	0.993395	0.946806
AXN68683.1	thymidylate kinase [Staphylococcus aureus]	41.46	8	8	10	205	23.4101	5.16064	1.20897	0.948311	0.939151	1.03214	0.902877	0.897145	0.909814	0.903279	1.14266	0.219196
AVO68458.1	CYTH domain-containing protein [Staphylococcus aureus]	8.12	2	2	8	197	23.3471	6.23975	1.01388	0.970459	0.949868	0.97807	1.00367	1.0454	1.03683	1.02863	0.950844	0.0904253
AJP28760.1	hypothetical protein UC19_01045 [Staphylococcus aureus]	16.92	3	3	5	130	15.7551	8.06006	1.25139	0.979218	1.00367	1.07809	0.894394	0.895007	0.878112	0.889171	1.21247	0.0959467
ATV04338.1	Putative membrane protein [Staphylococcus aureus O11]	21.66	4	4	8	157	18.3532	5.14795	1.01846	1.0215	1.0103	1.01675	0.971535	0.990892	1.00618	0.989536	1.02751	0.061616
AXN67774.1	urease subunit gamma [Staphylococcus aureus]	38	3	3	5	100	11.2659	6.06201	1.16927	0.944014	1.0134	1.04223	0.814787	1.019	0.785006	0.87293	1.19394	0.163136
ATV03696.1	Putative 3-oxoacyl-[acyl-carrier-protein] synthase III [Staphylococcus aureus O11]	23.64	6	6	11	313	33.8569	5.10986	1.02002	0.924763	0.970688	0.971824	1.06147	1.01626	1.04071	1.03948	0.934911	0.0904148
AVO68718.1	orotate phosphoribosyltransferase [Staphylococcus aureus]	13.79	3	3	5	203	22.0435	5.14795	1.07119	0.999169	0.9927	1.02102	1.00687	0.94169	0.965101	0.971221	1.05127	0.189746
ATV05036.1	ABC transporter ATP-binding protein [Staphylococcus aureus O11]	9.58	3	3	6	240	26.8701	7.15186	0.896184	1.07777	1.32874	1.1009	0.870682	0.918258	0.948042	0.912327	1.20669	0.212964
WP_001838167.1	hypothetical protein [Staphylococcus aureus]	24.19	5	6	12	215	24.4215	8.71924	0.98359	0.93358	1.04024	0.985803	1.00451	0.977389	1.04351	1.00847	0.977523	0.566154
AVO68719.1	hypothetical protein C6V85_06090 [Staphylococcus aureus]	15.71	1	1	4	70	8.10198	7.60596	0.938235	1.183	1.22367	1.11497	0.764019	0.755442	1.02883	0.849431	1.31261	0.10373
AVO68864.1	nuclease SbcCD subunit C [Staphylococcus aureus]	6.05	6	6	8	1009	117.403	5.16064	1.14004	0.942283	0.960886	1.0144	0.941654	0.991523	0.950737	0.961304	1.05524	0.459109
AVO69372.1	hydroxyacid dehydrogenase [Staphylococcus aureus]	9.18	3	3	4	316	35.9128	5.73193	1.19246	0.888196	1.05715	1.04593	0.920709	0.950416	0.99504	0.955388	1.09478	0.374273
AXN69464.1	TIGR00282 family metallophosphoesterase [Staphylococcus aureus]	26.79	5	5	7	265	29.8564	6.62451	0.924831	0.974912	1.03392	0.977886	1.08807	1.02755	1.02029	1.0453	0.935504	0.151943
AJP19027.1	MFS transporter [Staphylococcus aureus]	10.09	4	4	5	466	51.5812	7.89893	1.14711	0.94958	1.12909	1.07526	0.9364	1.01898	0.953001	0.969459	1.10913	0.194248
AJP20473.1	ABC transporter ATP-binding protein [Staphylococcus aureus]	15.11	11	11	13	642	74.3698	5.5542	1.0298	1.05796	1.0087	1.03215	1.04518	1.00888	0.966545	1.00687	1.02511	0.399368
WP_000392186.1	MULTISPECIES: hypothetical protein [Staphylococcus]	18.06	5	5	9	310	36.6098	8.57275	0.965305	1.06671	1.02688	1.01963	1.05257	0.992653	0.968354	1.00453	1.01504	0.716027
AVO70005.1	hypothetical protein C6V85_13115 [Staphylococcus aureus]	29.71	2	2	2	138	15.9258	5.05908	0.871448	0.78897	0.819374	0.826597	1.02905	1.49449	1.08469	1.20275	0.687259	0.0647142
AVO70006.1	MFS transporter [Staphylococcus aureus]	4.71	3	3	7	425	47.5941	9.62744	0.898867	1.10997	1.18818	1.06567	0.874396	0.888655	0.882597	0.881883	1.20841	0.100814
AND46305.1	hypothetical protein ASL18_16010 (plasmid) [Staphylococcus aureus]	5.76	2	2	5	538	63.8107	4.60205	1.33824	0.881404	0.942715	1.05412	0.85934	0.967658	0.9244	0.917133	1.14936	0.402921
AJP30189.1	acetoin utilization protein [Staphylococcus aureus]	19.05	3	3	5	210	24.8314	4.88135	0.919086	1.01751	1.12156	1.01939	0.859838	1.06078	1.0303	0.98364	1.03634	0.697669
AVO68579.1	5-(carboxyamino)imidazole ribonucleotide synthase [Staphylococcus aureus]	15.78	6	6	10	374	42.3945	6.11279	1.11989	0.931151	0.941454	0.997497	1.08119	1.05651	0.923652	1.02045	0.977505	0.78425
ATV03489.1	ABC transporter ATP-binding protein [Staphylococcus aureus O11]	3.49	2	2	7	544	61.5285	7.34229	1.19141	0.949796	0.713823	0.951677	0.760765	1.60742	0.786078	1.05142	0.905135	0.764042
AJP20050.1	ATP-dependent DNA helicase RuvA [Staphylococcus aureus]	19	4	4	6	200	22.2397	5.90967	0.877124	1.01437	1.08234	0.991278	1.00722	0.969949	1.02556	1.00091	0.990379	0.885068
AVO68722.1	guanylate kinase [Staphylococcus aureus]	16.91	4	4	14	207	24.0072	5.59229	0.955507	1.05519	1.00652	1.00574	0.982217	1.00936	0.959942	0.98384	1.02226	0.532934
AJP29512.1	methyltransferase [Staphylococcus aureus]	4.44	1	1	7	180	20.2336	6.80029	0.933903	0.93889	1.03542	0.969405	1.09412	1.03524	1.03707	1.05548	0.918451	0.087775
AVO68387.1	DUF86 domain-containing protein [Staphylococcus aureus]	5.56	1	1	6	144	16.8825	4.86865	1.14324	1.03797	0.961761	1.04766	0.937938	1.02183	0.903876	0.95455	1.09754	0.214793
AVO67628.1	replicative DNA helicase [Staphylococcus aureus]	17.74	7	7	9	434	49.02	4.76709	1.1321	0.996971	0.85769	0.995588	0.824179	1.02975	0.933355	0.929096	1.07157	0.538629
WP_107383453.1	serine protease [Staphylococcus aureus]	21.28	3	3	3	188	21.0989	9.14404	1.10254	1.04009	1.04076	1.06113	0.880894	1.02957	1.09234	1.00093	1.06014	0.413492
ATV04054.1	hypothetical protein SaO11_01228 [Staphylococcus aureus O11]	22.5	3	3	15	80	9.31276	10.1401	1.00429	0.998057	0.963535	0.988627	1.04794	0.906928	0.967695	0.974188	1.01482	0.752569
WP_111689319.1	fibrinogen-binding protein [Staphylococcus aureus]	16.77	3	3	13	161	18.2697	9.74463	1.82209	1.22499	0.788091	1.27839	0.56448	0.553894	0.596915	0.571763	2.23587	0.0780257
AJP19493.1	membrane protein [Staphylococcus aureus]	13.67	2	2	11	139	15.5486	9.27588	1.00943	0.985286	1.26694	1.08722	0.908242	0.929136	0.85662	0.897999	1.21071	0.110708
AID39502.1	Phosphoribosylaminoimidazole carboxylase catalytic subunit [Staphylococcus aureus]	12.23	2	2	5	139	14.7328	6.53662	1.0939	0.939533	1.02141	1.01828	1.04554	0.968231	0.973082	0.995616	1.02276	0.680427
AID39344.1	bacteriophage terminase small subunit [Staphylococcus aureus]	6.13	1	1	1	163	18.5067	8.80713	1.09638	1.00526	1.01471	1.03878	0.831216	0.872035	1.16232	0.95519	1.08752	0.482775
ATV02997.1	Putative pyruvate formate-lyase activating enzyme [Staphylococcus aureus O11]	15.94	3	3	5	251	28.5086	5.99854	0.931097	0.920379	1.02683	0.959436	0.969457	1.05624	1.18261	1.06943	0.897145	0.19388
AVO69844.1	HlyD family secretion protein [Staphylococcus aureus]	12.56	2	3	4	215	22.9979	7.2251	0.984819	1.13392	0.916009	1.01158	0.863061	1.0035	0.956196	0.940918	1.0751	0.407391
AXN67068.1	collagenase-like protease [Staphylococcus aureus]	3.55	2	2	6	422	47.6246	4.85596	1.12727	0.71734	0.683488	0.842701	1.22857	1.11726	1.07371	1.13985	0.739309	0.118471
AJP19975.1	tRNA methyltransferase [Staphylococcus aureus]	13.78	3	3	8	225	25.5564	5.59229	1.13229	0.874315	0.6943	0.900303	0.908576	1.0057	1.147	1.02042	0.882283	0.453218
WP_043856732.1	polysaccharide biosynthesis protein [Staphylococcus aureus]	6.57	4	4	6	594	67.2595	7.86963	0.987663	1.11932	1.04566	1.05088	0.981706	0.95819	0.944703	0.961533	1.09292	0.0870471
AJP19412.1	peptide chain release factor 3 [Staphylococcus aureus]	9.42	4	4	6	520	59.4917	5.021	1.03527	1.04803	1.03657	1.03995	0.888618	1.00258	0.98743	0.959543	1.0838	0.0890078
WP_000171799.1	hypothetical protein [Staphylococcus aureus]	7.89	1	1	4	114	13.6784	9.67139	1.25246	0.976949	1.07381	1.10107	0.97452	0.839589	0.809123	0.874411	1.25922	0.0762491
AJP19834.1	dihydrofolate reductase [Staphylococcus aureus]	22.64	3	3	3	159	18.2695	6.32861	1.085	0.972952	0.933079	0.997011	1.07786	0.924667	0.977329	0.993285	1.00375	0.956322
AJP18759.1	aryl-phospho-beta-D-glucosidase [Staphylococcus aureus]	11.3	1	6	11	478	54.75	5.51611	1.12509	0.975547	0.841666	0.980767	1.09775	0.983316	1.07352	1.05153	0.932707	0.470877
AVO69952.1	methionine ABC transporter ATP-binding protein [Staphylococcus aureus]	26.36	4	4	6	220	25.235	5.69385	1.00197	1.03538	1.03232	1.02322	1.02452	0.987782	0.902735	0.971678	1.05305	0.242397
ATV05075.1	Putative membrane protein [Staphylococcus aureus O11]	5.65	2	2	3	248	26.8629	9.53955	1.04045	1.0375	0.916116	0.998022	0.841808	1.03757	0.807599	0.895657	1.11429	0.282596
AJP19205.1	ABC transporter [Staphylococcus aureus]	17.84	5	5	11	213	23.8111	5.8208	1.00225	0.897239	0.955922	0.951803	1.0514	1.00901	1.066	1.04214	0.913318	0.0605986
AND45240.1	DNA polymerase III subunit epsilon [Staphylococcus aureus]	5.43	1	1	1	184	21.1054	6.7124	1.0629	0.89836	1.01051	0.990592	1.05206	0.984104	1.06246	1.03288	0.959061	0.480371
AJP29539.1	glutamate racemase [Staphylococcus aureus]	16.92	4	4	6	266	29.6564	7.51807	0.968693	0.99328	1.02274	0.994903	1.01648	0.928449	0.999466	0.981465	1.01369	0.688472
AXN67977.1	DUF1413 domain-containing protein [Staphylococcus aureus]	46.24	5	5	8	93	11.1656	8.42627	1.40121	0.814432	0.70107	0.972237	0.84894	0.916491	0.946002	0.903811	1.07571	0.770172
AJP19742.1	guanosine 5'-monophosphate oxidoreductase [Staphylococcus aureus]	9.54	3	3	4	325	36.1054	7.56201	0.999235	1.0366	1.03676	1.0242	1.0654	0.959973	0.97378	0.999718	1.02449	0.526793
AJP19948.1	octanoyltransferase [Staphylococcus aureus]	21.74	7	7	14	276	31.8603	5.79541	0.974523	0.965016	1.0103	0.983278	1.08433	1.08091	1.00145	1.05556	0.931519	0.0760419
AJP28956.1	endoribonuclease L-PSP [Staphylococcus aureus]	17.46	1	2	2	126	13.9653	5.52881	1.05282	0.841567	0.997114	0.963833	0.870786	1.16761	1.1721	1.07017	0.900637	0.418647
WP_100292240.1	noncanonical pyrimidine nucleotidase, YjjG family [Staphylococcus aureus]	18.83	4	4	5	223	26.3151	6.02393	1.15116	1.01631	0.996133	1.05453	0.975821	0.941383	0.939093	0.952099	1.10759	0.11032
AXN67728.1	50S ribosomal protein L16 [Staphylococcus aureus]	17.36	2	2	2	144	16.2318	10.6382	1.14582	0.811136	1.13698	1.03131	0.956835	0.939267	0.947097	0.947733	1.08818	0.490563
AXN69408.1	ribonuclease 3 [Staphylococcus aureus]	18.52	4	4	7	243	27.9044	7.1958	0.868585	1.02928	1.05034	0.982735	0.976853	1.08632	1.02342	1.02887	0.955163	0.520562
AVO70213.1	dihydrouridine synthase [Staphylococcus aureus]	14.19	4	4	5	310	35.5494	6.29053	1.01456	0.85571	0.887959	0.919411	0.887848	1.24907	0.922574	1.01983	0.901534	0.466305
WP_060649740.1	amidohydrolase [Staphylococcus aureus]	6.63	2	2	2	377	41.1516	5.5542	0.669198	1.11678	1.66341	1.1498	0.605254	0.823133	0.859518	0.762635	1.50766	0.264023
AJP29429.1	isochorismate synthase [Staphylococcus aureus]	8.17	4	4	7	453	52.2125	5.43994	1.09331	1.07269	1.00412	1.05671	0.948223	1.01078	0.843887	0.934295	1.13102	0.0926565
AJP19701.1	hypothetical protein TW63_05815 [Staphylococcus aureus]	3.16	1	1	3	412	45.5113	5.2749	1.18475	0.816743	0.940454	0.980651	1.00769	1.0615	1.06144	1.04354	0.939732	0.596793
AJP19913.1	recombinase XerD [Staphylococcus aureus]	3.73	1	1	2	295	34.1251	9.0415	1.02277	1.48089	1.04249	1.18205	0.812445	0.747694	0.773802	0.77798	1.51938	0.0551619
AID39659.1	Ribosomal RNA large subunit methyltransferase N [Staphylococcus aureus]	13.82	4	4	6	304	34.4567	6.44287	1.12072	1.03246	0.995749	1.04964	0.947194	0.961529	0.912326	0.940349	1.11622	0.0518001
AID38975.1	DNA polymerase III delta prime subunit [Staphylococcus aureus]	7.66	2	2	4	274	31.6533	6.23975	1.10541	1.29651	0.890222	1.09738	0.86869	0.794693	0.983854	0.882412	1.24361	0.172562
WP_111762191.1	superantigen-like protein SSL13 [Staphylococcus aureus]	14.94	1	4	8	241	27.3641	9.36377	0.987967	0.932396	0.990911	0.970425	0.96558	1.08151	1.14548	1.06419	0.91189	0.169273
AJP23351.1	DeoR faimly transcriptional regulator [Staphylococcus aureus]	6.37	2	2	3	251	28.5447	6.29053	0.923332	1.02495	0.958484	0.968922	1.14362	1.04256	1.04344	1.07654	0.900035	0.0744628
AJP28982.1	nucleoside permease [Staphylococcus aureus]	10.64	4	4	10	404	43.7489	8.99756	1.60904	1.13301	0.791036	1.1777	0.77783	0.787098	0.763638	0.776189	1.51728	0.165893
AVO69131.1	O-methyltransferase [Staphylococcus aureus]	12.26	2	2	6	212	24.4696	5.60498	0.966354	0.871203	0.953867	0.930475	1.0032	1.04555	1.12359	1.05745	0.879926	0.0514701
AXN69393.1	protein-serine/threonine phosphatase Stp1 [Staphylococcus aureus]	26.72	5	5	8	247	28.029	5.26221	1.07621	1.07597	0.978378	1.04352	0.96647	0.933438	0.954047	0.951318	1.09692	0.053285
WP_048521777.1	N-acetyltransferase [Staphylococcus aureus]	16.57	3	3	5	175	19.8031	5.07178	1.02472	0.930437	0.903648	0.952937	1.03452	1.22051	0.978871	1.07797	0.884013	0.200977
AJP21688.1	signal peptidase II [Staphylococcus aureus]	14.23	4	4	7	267	30.1854	4.97021	1.2074	0.987047	0.986149	1.0602	0.865804	0.953362	0.95488	0.924682	1.14655	0.162532
AXN68850.1	glycerol-3-phosphate cytidylyltransferase [Staphylococcus aureus]	18.18	3	3	10	132	15.807	5.89697	1.14912	0.949253	0.976654	1.02501	0.9497	0.958514	0.971567	0.959927	1.0678	0.359122
AJP28715.1	3-hydroxyacyl-CoA dehydrogenase [Staphylococcus aureus]	4.78	4	4	5	753	84.5698	5.99854	0.930131	1.20604	0.980077	1.03875	1.02622	0.950604	0.995843	0.990889	1.0483	0.614173
WP_061745586.1	amidohydrolase [Staphylococcus aureus]	12.43	4	4	6	378	42.012	5.80811	1.03273	0.99268	0.972582	0.999329	1.02622	1.02763	0.997653	1.01717	0.982463	0.426984
AJP18800.1	alpha/beta hydrolase [Staphylococcus aureus]	4	1	1	3	275	31.2927	5.36377	1.18848	1.06127	0.929204	1.05965	0.892481	0.942966	0.974209	0.936552	1.13144	0.192128
ATV04295.1	Hypothetical protein SaO11_01469 [Staphylococcus aureus O11]	3.25	1	1	3	246	26.9207	5.75732	0.843677	0.683525	0.823008	0.783403	1.81575	0.965306	1.0633	1.28145	0.611341	0.1425
AJP18754.1	two-component response regulator [Staphylococcus aureus]	7.32	2	2	4	246	28.1465	6.02393	1.12111	1.00318	1.05778	1.06069	0.913803	0.929487	0.99469	0.945993	1.12124	0.0528344
AJP19025.1	6-phospho 3-hexuloisomerase [Staphylococcus aureus]	17.58	2	2	2	182	19.5459	5.49072	0.986744	1.06367	0.968106	1.00617	0.988487	1.03181	1.04183	1.02071	0.985762	0.686939
ATV02861.1	Transcriptional regulatory protein WalK [Staphylococcus aureus O11]	5.83	4	4	9	583	66.9495	5.42725	1.13061	0.952757	0.962095	1.01515	0.894529	0.85586	0.865096	0.871828	1.1644	0.0718964
WP_111762353.1	acetyl-CoA carboxylase biotin carboxylase subunit [Staphylococcus aureus]	6.18	1	3	7	453	50.2088	6.49365	1.28674	1.00264	0.88297	1.05745	1.10766	1.02261	0.733981	0.954752	1.10757	0.566706
AJP20064.1	folylpolyglutamate synthase [Staphylococcus aureus]	3.55	2	2	4	423	47.8077	4.91943	1.21261	0.938045	0.979849	1.0435	0.965804	0.988015	0.969555	0.974458	1.07085	0.465548
AJP19318.1	hypothetical protein TW63_03825 [Staphylococcus aureus]	8.66	1	1	2	127	15.4056	5.23682	1.28244	0.864059	0.926746	1.02442	0.756739	0.992682	1.13536	0.961594	1.06533	0.731592
AJP65455.1	phosphoribosylaminoimidazole synthetase [Staphylococcus aureus]	17.25	5	5	7	342	37.0087	4.81787	1.10378	0.879007	1.02399	1.00226	0.887577	1.18644	1.28039	1.11813	0.896366	0.440565
ATV03321.1	Dihydroneopterin aldolase [Staphylococcus aureus O11]	16.96	2	2	2	112	12.6925	5.80811	1.22361	0.95018	0.968663	1.04748	0.929173	0.876465	0.995884	0.933841	1.12169	0.296555
AJP30018.1	DNA primase [Staphylococcus aureus]	6.18	4	4	8	599	69.2805	5.08447	0.989111	1.01859	1.08348	1.03039	0.885507	0.926791	1.1048	0.972366	1.05967	0.470199
YP_499772.1	hypothetical protein SAOUHSC_01239 [Staphylococcus aureus subsp. aureus NCTC 8325]	4.57	2	2	5	394	44.2516	8.99756	0.895752	1.02547	1.14473	1.02198	1.0745	0.969163	1.03901	1.02756	0.994575	0.946645
WP_020977299.1	Nif3-like dinuclear metal center hexameric protein [Staphylococcus aureus]	12.3	4	5	11	366	41.0978	5.16064	0.994513	1.03009	0.966955	0.997186	1.0094	1.02095	0.960738	0.997029	1.00016	0.995463
WP_110418071.1	hypothetical protein [Staphylococcus aureus]	9.76	4	4	5	420	48.1838	5.70654	0.977984	1.09685	0.997965	1.02427	0.989555	1.15206	1.02508	1.05557	0.97035	0.637668
AJP19949.1	rhodanese [Staphylococcus aureus]	6.25	2	2	6	128	14.8079	9.96436	0.981319	0.962681	0.937497	0.960499	0.995196	1.14346	1.08551	1.07472	0.893719	0.0639761
ATV03502.1	Putative phosphofructokinase [Staphylococcus aureus O11]	6.62	3	3	12	302	32.0746	4.79248	0.993747	1.06789	1.04727	1.0363	1.02795	0.999694	0.935635	0.987759	1.04915	0.239145
WP_000034917.1	MULTISPECIES: hypothetical protein [Staphylococcus]	34.83	4	4	6	89	10.3874	5.57959	0.932605	0.987771	1.02779	0.982721	1.02316	0.983575	1.1238	1.04351	0.941742	0.29118
AXN66983.1	N utilization substance protein B [Staphylococcus aureus]	27.13	3	3	9	129	15.0517	5.19873	1.38198	0.947886	0.931506	1.08712	0.908643	0.868925	0.887522	0.888363	1.22374	0.250283
AJP19382.1	peptide ABC transporter ATP-binding protein [Staphylococcus aureus]	5.11	2	2	2	313	35.8209	8.07471	1.0496	0.993633	1.01048	1.0179	0.939066	0.962857	1.07801	0.99331	1.02476	0.621156
AND46250.1	16S rRNA methyltransferase [Staphylococcus aureus]	9.12	2	2	4	296	33.6035	5.79541	1.29244	0.982324	0.992906	1.08922	0.846686	0.895485	0.896693	0.879621	1.23829	0.111529
ATV04300.1	Uridine kinase [Staphylococcus aureus O11]	30.05	4	4	6	183	21.2019	5.88428	1.08816	0.99834	1.04738	1.04463	0.941576	0.993833	1.02137	0.985594	1.0599	0.166512
AVO68924.1	acylphosphatase [Staphylococcus aureus]	39.33	2	2	2	89	10.1841	5.08447	0.997416	1.05535	0.95061	1.00113	1.00438	1.05295	0.932574	0.996638	1.0045	0.92739
AND43682.1	hypothetical protein ASL18_02345 [Staphylococcus aureus]	19.55	5	5	10	220	25.7584	6.22705	0.907414	1.05028	1.08114	1.01294	0.954863	0.962357	1.0068	0.974673	1.03927	0.531273
YP_498754.1	PTS system glucose-specific protein [Staphylococcus aureus subsp. aureus NCTC 8325]	11.43	6	7	16	665	72.0095	5.92236	1.19581	1.02911	0.985751	1.07022	0.889684	0.908467	0.909079	0.90241	1.18596	0.0595414
WP_000189275.1	metal ABC transporter ATP-binding protein [Staphylococcus aureus]	6.27	2	2	2	255	28.4651	7.60596	1.06045	0.971706	1.00735	1.01317	1.01103	0.975185	1.01795	1.00139	1.01176	0.705369
AVO67934.1	DUF951 domain-containing protein [Staphylococcus aureus]	11.94	1	1	4	67	7.83809	9.84717	1.34207	1.10195	0.929129	1.12438	0.868479	0.863825	0.746311	0.826205	1.3609	0.0774755
AVO67856.1	protein EssB [Staphylococcus aureus]	19.37	1	7	10	444	51.9917	5.94775	2.76591	0.371571	0.306594	1.14802	0.943319	0.747067	0.631477	0.773954	1.48332	0.669807
AJP19801.1	aspartate-semialdehyde dehydrogenase [Staphylococcus aureus]	11.25	4	4	9	329	36.3023	4.98291	1.06955	0.984777	0.998177	1.0175	0.851089	0.902771	1.05801	0.937289	1.08558	0.30051
AID39506.1	Phosphoribosylformylglycinamidine synthase, glutamine amidotransferase subunit [Staphylococcus aureus]	14.35	3	3	3	223	24.5392	5.04639	1.12831	0.956704	0.981387	1.02213	0.932819	1.01067	1.03466	0.992718	1.02963	0.658711
WP_115276704.1	arylamine N-acetyltransferase [Staphylococcus aureus]	14.73	3	4	9	258	29.6457	6.31592	0.913886	0.969746	1.0297	0.971111	1.02774	1.0233	1.06392	1.03832	0.935272	0.133918
ATV04723.1	Putative cardiolipin synthetase [Staphylococcus aureus O11]	5.26	3	3	5	494	56.5407	7.7085	1.04749	0.983199	1.00373	1.01147	1.02133	0.997339	0.905679	0.974783	1.03764	0.411073
AJP20503.1	potassium-transporting ATPase subunit C [Staphylococcus aureus]	4.3	1	1	5	186	20.6777	9.05615	1.34502	1.00047	0.970543	1.10534	0.855971	1.01871	0.819588	0.898088	1.23077	0.199112
AVO70129.1	esterase family protein [Staphylococcus aureus]	17.79	5	5	6	253	29.1032	5.32568	1.04916	1.05513	0.994484	1.03292	0.985517	1.03902	0.939608	0.988049	1.04542	0.264478
AJP31054.1	polysaccharide deacetylase [Staphylococcus aureus]	15.51	6	6	11	374	43.5259	8.63135	0.947167	0.993221	1.06795	1.00278	0.989598	1.02099	1.04983	1.02014	0.982982	0.681168
WP_001836832.1	class A sortase SrtA [Staphylococcus aureus]	25.25	3	3	6	202	23.18	8.646	0.848902	0.993071	1.03478	0.958919	1.06794	1.10761	1.05328	1.07628	0.89096	0.115774
WP_001241230.1	bifunctional metallophosphatase/5'-nucleotidase [Staphylococcus aureus]	6.83	3	3	6	439	49.9884	5.89697	0.864908	0.956798	0.976844	0.93285	0.962272	1.0765	1.19814	1.07897	0.864575	0.12808
AID39616.1	hypothetical protein SAXN108_1175 [Staphylococcus aureus]	10.06	6	6	7	537	62.749	6.18896	1.11273	1.03792	0.958109	1.03625	0.865864	0.959871	0.962641	0.929459	1.1149	0.123204
WP_115396661.1	aromatic acid exporter family protein [Staphylococcus aureus]	15.66	6	6	14	364	41.92	7.45947	1.13542	1.00363	0.910348	1.01646	1.01815	0.991907	0.95228	0.987445	1.02939	0.69168
AVO70280.1	tRNA (adenosine(37)-N6)-threonylcarbamoyltransferase complex ATPase subunit type 1 TsaE [Staphylococcus aureus]	6.94	1	1	6	144	16.4494	5.30029	1.48219	0.971402	0.893804	1.1158	0.691732	0.680934	0.730115	0.700927	1.59189	0.0885645
AJP30040.1	DNA polymerase III subunit delta [Staphylococcus aureus]	8.02	3	3	3	324	37.9273	7.04932	1.08607	1.04818	1.01071	1.04832	1.02485	0.945643	0.906408	0.958967	1.09317	0.0952179
WP_000858967.1	MULTISPECIES: DNA-binding response regulator [Staphylococcus]	5.19	1	1	1	231	26.475	6.53662	1.09085	0.933592	1.0184	1.01428	1.07573	0.976231	0.95953	1.00383	1.01041	0.866129
AJP31141.1	hypothetical protein UC19_01865 [Staphylococcus aureus]	20	1	1	1	70	7.92502	7.43018	0.847284	1.15391	1.10255	1.03458	0.898756	0.956112	1.07856	0.977809	1.05806	0.628862
ATV04068.1	Putative membrane protein [Staphylococcus aureus O11]	4.19	2	2	7	382	42.5025	9.21729	0.969706	0.932246	1.17506	1.02567	1.01474	0.996793	0.978641	0.996723	1.02904	0.723304
AVO68720.1	VOC family protein [Staphylococcus aureus]	11.28	2	2	5	133	14.8894	4.70361	1.11847	1.02251	0.964818	1.03527	0.994842	0.976811	1.00584	0.992499	1.04309	0.401445
WP_107397539.1	flavin reductase family protein [Staphylococcus aureus]	14.66	3	3	6	191	20.8757	5.21143	0.883621	0.962037	1.09385	0.979837	0.938781	0.930826	1.02939	0.966331	1.01398	0.854369
WP_101766610.1	L-cystine transporter [Staphylococcus aureus]	3.28	1	1	1	458	49.048	9.48096	1.33934	1.05121	0.985377	1.12531	0.813904	0.833364	0.869891	0.839053	1.34117	0.0597823
AVO68806.1	hypothetical protein C6V85_06555 [Staphylococcus aureus]	6.61	1	1	1	121	14.1551	7.62061	1.12989	0.712344	0.724827	0.855685	1.15276	1.19142	1.3221	1.22209	0.700181	0.0665749
AJP29669.1	zinc protease [Staphylococcus aureus]	17.76	8	8	12	428	49.878	4.66553	0.978499	1.01158	1.03619	1.00875	0.974651	1.03103	0.984199	0.996626	1.01217	0.641765
WP_000403076.1	MULTISPECIES: DUF5079 family protein [Staphylococcus]	3.26	1	1	6	215	24.6393	7.97217	0.791305	0.920677	1.60824	1.10674	0.618333	0.732675	1.19719	0.8494	1.30297	0.452043
ATV03766.1	Hypothetical protein SaO11_00940 [Staphylococcus aureus O11]	7.05	1	1	1	156	18.27	4.97021	1.42294	0.9207	0.999121	1.11425	0.926991	0.670686	0.92476	0.840812	1.32521	0.198648
AJP64827.1	MarR family transcriptional regulator [Staphylococcus aureus]	18.71	3	3	3	139	16.1712	6.53662	1.01319	1.09909	1.01516	1.04248	0.9931	0.94718	1.00234	0.980874	1.06281	0.135794
AID41167.1	putative short chain dehydrogenase [Staphylococcus aureus]	13.81	4	4	6	239	26.1729	4.75439	1.05796	0.988809	1.00675	1.01784	0.987416	1.01251	0.905266	0.968398	1.05106	0.267841
AXN68013.1	MarR family transcriptional regulator [Staphylococcus aureus]	22.92	4	4	11	144	16.5056	8.07471	0.980657	0.907181	1.02133	0.969722	0.967777	1.01707	1.06684	1.01723	0.953299	0.340766
AJP21082.1	glycosyl transferase family 4 [Staphylococcus aureus]	1.59	1	1	3	502	58.195	5.23682	1.02322	0.945403	1.00297	0.990532	1.05951	1.06026	0.960803	1.02686	0.964624	0.419665
AID39340.1	hypothetical protein in superantigen-encoding pathogenicity islands SaPI [Staphylococcus aureus]	17.09	2	2	4	117	13.7152	8.90967	1.27812	1.02239	1.00396	1.10149	0.880446	0.852387	0.858653	0.863829	1.27513	0.0555772
AXN69492.1	hypothetical protein LR49_00230 [Staphylococcus aureus]	14.66	4	4	5	191	22.7368	6.53662	1.03452	0.967632	0.987475	0.996542	1.09413	1.02083	1.0411	1.05202	0.947265	0.133309
WP_047928583.1	amidohydrolase [Staphylococcus aureus]	7.07	6	6	9	792	88.5564	5.30029	1.00934	0.962199	1.0081	0.993212	1.02805	0.973107	0.925113	0.975425	1.01824	0.623969
AND46307.1	resolvase (plasmid) [Staphylococcus aureus]	4.86	1	1	2	185	21.404	9.17334	1.83328	0.744305	0.870658	1.14941	0.589791	0.567336	0.618736	0.591954	1.94173	0.18063
AJP29264.1	enterotoxin [Staphylococcus aureus]	3.38	1	1	1	266	30.5842	7.45947	0.813056	1.03356	1.05082	0.96581	1.0172	1.07509	1.14016	1.07748	0.896357	0.256245
AVO68466.1	AI-2E family transporter [Staphylococcus aureus]	6.09	3	3	4	361	40.1512	8.85107	0.964427	0.951642	1.0313	0.982457	1.09018	1.02746	1.00807	1.0419	0.942945	0.164532
AJP21074.1	PTS mannose transporter subunit IIA [Staphylococcus aureus]	1.28	1	1	1	624	72.9451	6.68311	1.10156	1.07629	0.938848	1.0389	0.989441	1.03814	0.907696	0.978425	1.06181	0.393336
AVO68182.1	teichoic acids export ATP-binding protein TagH [Staphylococcus aureus]	6.44	2	2	2	264	29.7277	9.18799	0.945015	0.993212	1.06473	1.00099	1.00121	0.973142	1.07742	1.01726	0.984007	0.745078
AJP30311.1	metal-dependent hydrolase [Staphylococcus aureus]	7.38	2	2	3	325	37.0757	9.24658	1.03344	0.97525	1.1191	1.0426	0.852248	1.00892	1.01298	0.958048	1.08825	0.278099
WP_000448282.1	MULTISPECIES: NINE protein [Staphylococcus]	14.6	3	3	5	137	15.5633	9.46631	0.953387	1.04006	1.03855	1.01067	0.946081	1.06577	1.06403	1.02529	0.985735	0.779678
AID39148.1	teichoic acid biosynthesis protein B [Staphylococcus aureus]	12.61	5	5	7	349	40.2263	5.59229	0.943643	0.999008	0.96959	0.970747	1.00376	0.977605	1.05914	1.0135	0.957813	0.212736
WP_045178524.1	glycosyl hydrolase family protein [Staphylococcus aureus]	11.7	1	6	11	470	53.7805	5.43994	1.11587	1.16993	1.05601	1.11394	0.897176	0.683501	0.978731	0.853136	1.3057	0.0500598
AID38851.1	ParB-like partition protein [Staphylococcus aureus]	5.28	1	1	1	265	30.9168	9.65674	0.724532	0.916882	1.06265	0.901355	1.13871	1.19299	1.18377	1.17182	0.76919	0.0528419
AJP21251.1	translation factor Sua5 [Staphylococcus aureus]	5.46	2	2	3	348	38.3923	5.04639	0.820191	1.16415	0.805942	0.930094	1.15985	1.1198	1.14345	1.14103	0.815132	0.147509
ATV03446.1	Putative glycosyl transferase [Staphylococcus aureus O11]	6.27	2	2	2	335	38.9938	6.60986	1.0033	0.976293	0.953331	0.977641	0.997693	1.00977	1.14724	1.05157	0.929699	0.214011
ATV04503.1	SpoU rRNA methylase family protein [Staphylococcus aureus O11]	9.62	2	2	3	156	18.071	6.27783	1.31641	0.982563	0.939986	1.07965	0.722267	0.780095	0.766887	0.756416	1.42733	0.0548249
WP_000214889.1	DUF3388 domain-containing protein [Staphylococcus aureus]	8.36	2	2	3	275	31.4443	5.60498	0.951132	1.12114	1.05403	1.0421	0.929545	1.00474	0.922657	0.952312	1.09428	0.184065
AJP65212.1	ribonucleotide reductase stimulatory protein [Staphylococcus aureus]	6.06	1	1	1	132	15.1337	7.43018	1.41867	0.993714	1.03031	1.14756	0.843252	0.805169	0.770132	0.806184	1.42345	0.0681314
WP_114637668.1	ACT domain-containing protein [Staphylococcus aureus]	6.67	1	1	1	150	17.2191	5.65576	0.984962	1.11486	0.968943	1.02292	0.930994	1.03212	1.03163	0.998248	1.02472	0.688142
AXN67095.1	tRNA guanosine(34) transglycosylase Tgt [Staphylococcus aureus]	10.03	5	5	10	379	43.2815	6.3667	1.09005	0.919504	0.919912	0.97649	1.06189	1.09112	1.02517	1.05939	0.921744	0.238574
WP_031785860.1	N-acetylmannosamine-6-phosphate 2-epimerase [Staphylococcus aureus]	7.66	1	2	4	222	24.4885	5.10986	0.893431	0.880238	0.842375	0.872015	1.17036	1.20343	0.87379	1.08253	0.805536	0.11778
WP_001822756.1	DUF1304 domain-containing protein [Staphylococcus aureus]	11	1	1	1	100	10.968	9.0415	0.848989	1.21924	1.09533	1.05452	1.00667	0.973442	0.903436	0.961181	1.09711	0.45517
AJP28644.1	acetyltransferase [Staphylococcus aureus]	8.65	2	2	3	208	23.4622	9.48096	1.13275	0.984858	0.951411	1.02301	1.04396	1.04587	0.931755	1.00719	1.0157	0.825743
AJP30769.1	formate/nitrite transporter [Staphylococcus aureus]	3.65	1	1	3	274	30.634	9.40771	1.16722	1.02506	1.0794	1.09056	0.973513	0.998488	0.85121	0.94107	1.15885	0.0720168
AJP20692.1	molybdopterin synthase subunit 2 [Staphylococcus aureus]	10.14	2	2	2	148	17.3419	5.60498	0.933689	0.903591	1.01836	0.951878	1.17247	1.11361	1.00696	1.09768	0.867172	0.0700488
ATV05183.1	Putative short chain dehydrogenase [Staphylococcus aureus O11]	4.78	1	1	1	230	24.4643	5.60498	0.980787	1.04541	1.01033	1.01218	0.956607	1.0387	1.03737	1.01089	1.00127	0.970755
AID41089.1	hypothetical protein SAXN108_2648 [Staphylococcus aureus]	9.57	1	1	2	94	10.5117	9.56885	1.01455	0.981173	0.998172	0.997966	1.03113	1.00527	1.03333	1.02324	0.975297	0.127853
AJP20872.1	quinolone resistance protein [Staphylococcus aureus]	1.93	1	1	1	466	49.8252	9.40771	1.01679	1.07798	1.07505	1.05661	0.848104	1.12598	0.890612	0.9549	1.10651	0.315389
AJP20006.1	shikimate dehydrogenase [Staphylococcus aureus]	10.82	3	3	6	268	29.8204	5.97314	1.01344	0.970579	1.0639	1.01597	0.993642	1.02181	1.0239	1.01312	1.00282	0.925427
AVO68753.1	ribosome maturation factor RimM [Staphylococcus aureus]	14.37	3	3	4	167	19.0716	4.97021	1.21021	0.950467	0.925236	1.02864	0.992901	0.980476	0.96069	0.978022	1.05175	0.609828
WP_047928454.1	5'-3' exonuclease [Staphylococcus aureus]	14.78	3	3	6	291	33.2796	5.36377	1.02623	1.10988	1.03092	1.05568	0.900078	0.955862	1.00363	0.953188	1.10752	0.0641635
AJP20200.1	O-succinylbenzoic acid synthetase [Staphylococcus aureus]	2.1	1	1	2	333	37.9798	5.8335	0.866905	1.2972	0.869433	1.01118	1.06735	1.02272	0.977979	1.02268	0.988751	0.940707
WP_000238538.1	MarR family transcriptional regulator, partial [Staphylococcus aureus]	14.1	1	1	2	78	8.95679	8.51416	1.20662	0.955594	0.910415	1.02421	0.93618	0.899211	1.09238	0.975924	1.04948	0.682063
WP_000074001.1	MULTISPECIES: MerR family transcriptional regulator [Staphylococcus]	2.47	1	1	4	243	27.8345	9.18799	1.39933	0.702769	0.580356	0.89415	1.09057	1.14352	1.14214	1.12541	0.794512	0.416827
ATV04007.1	Putative glycerol uptake operon antiterminator regulatory protein [Staphylococcus aureus O11]	17.51	3	3	3	177	20.0959	9.0415	0.918408	1.07709	1.18208	1.05919	1.0049	0.869883	1.00243	0.959073	1.10439	0.321982
AXN68958.1	GGDEF domain-containing protein [Staphylococcus aureus]	11.8	5	5	8	356	40.3196	7.03467	1.26153	0.95977	0.927458	1.04959	1.02119	0.968327	1.00715	0.998889	1.05076	0.661927
AXN68862.1	hypothetical protein LR49_11870 [Staphylococcus aureus]	13.94	2	2	2	165	18.9966	5.24951	0.923728	0.949228	0.988278	0.953745	0.927247	1.34361	0.997579	1.08948	0.875415	0.355509
AJP19357.1	signal peptidase I [Staphylococcus aureus]	10.92	2	2	3	174	20.1598	9.80322	1.43604	1.01812	0.954983	1.13638	0.891648	0.81591	0.824969	0.844176	1.34614	0.128419
AJP29536.1	succinate dehydrogenase [Staphylococcus aureus]	2.94	1	1	2	204	23.5996	9.27588	1.05018	0.889611	1.03223	0.990672	1.02565	1.01934	1.05037	1.03179	0.960153	0.470767
AJP28991.1	serine acetyltransferase [Staphylococcus aureus]	24.88	5	5	8	213	23.5135	9.36377	0.941148	1.09207	1.04193	1.02505	0.941247	0.976437	0.996295	0.971326	1.05531	0.318628
AJP20544.1	protein tyrosine phosphatase [Staphylococcus aureus]	15.83	2	2	3	139	15.7689	5.0083	1.03189	1.07944	0.963621	1.02498	1.02512	1.07331	1.02034	1.03959	0.985947	0.717599
AVO70252.1	peptidoglycan editing factor PgeF [Staphylococcus aureus]	9.24	3	3	6	238	27.3195	6.06201	0.9913	0.968119	1.0059	0.988439	0.959737	0.969651	1.02564	0.98501	1.00348	0.89002
ATV04121.1	Two component system histidine kinase ArlS [Staphylococcus aureus O11]	1.79	1	1	1	446	51.7151	6.68311	1.51479	0.642404	0.879368	1.01219	0.542905	1.16327	1.23266	0.979613	1.03325	0.928374
ATV05037.1	Transport system membrane protein [Staphylococcus aureus O11]	3.69	1	1	1	217	24.0142	9.14404	1.03776	0.956125	1.08066	1.02485	1.03873	0.972927	0.955383	0.989012	1.03623	0.465522
WP_111759404.1	histidinol-phosphate transaminase [Staphylococcus aureus]	14.78	5	5	7	345	38.7678	5.24951	1.0447	1.01351	0.996898	1.01837	0.829706	0.965531	0.950061	0.9151	1.11285	0.0841513
AXN68982.1	DNA-binding protein WhiA [Staphylococcus aureus]	9.24	4	4	7	314	35.8458	8.76318	1.47366	1.02765	0.822388	1.1079	0.850791	0.944526	0.91137	0.902229	1.22796	0.349261
AVO68263.1	allophanate hydrolase [Staphylococcus aureus]	17.66	5	6	7	334	38.1094	8.76318	0.915437	1.06735	1.09184	1.02488	0.952742	0.896449	0.937818	0.929003	1.1032	0.171855
AJP20990.1	4,4'-diaponeurosporenoate glycosyltransferase [Staphylococcus aureus]	3.73	1	1	1	375	42.4938	9.26123	1.0232	0.935615	0.947942	0.968919	1.13825	1.04717	1.03115	1.07219	0.903683	0.0748804
AVO69092.1	iron transporter [Staphylococcus aureus]	14.66	4	4	8	232	27.2084	8.96826	0.980156	1.00426	1.01884	1.00108	1.04817	0.991784	0.973583	1.00451	0.996588	0.898083
AJP19827.1	acetyltransferase [Staphylococcus aureus]	4.73	1	1	3	169	19.8328	4.66553	1.0634	0.975714	0.956141	0.998418	0.986612	1.02189	1.07529	1.02793	0.971287	0.519616
AJP20149.1	hypothetical protein TW63_08220 [Staphylococcus aureus]	13.68	4	4	5	285	33.035	6.7124	0.881893	1.00328	1.15058	1.01192	0.94951	0.996906	0.933872	0.960096	1.05398	0.55225
AXN68025.1	L-serine ammonia-lyase, iron-sulfur-dependent, subunit beta [Staphylococcus aureus]	12.83	3	3	4	226	24.5423	5.30029	1.02213	0.948865	0.947877	0.972956	0.983763	1.04401	0.985898	1.00456	0.968543	0.37291
AJP65603.1	16S rRNA methyltransferase [Staphylococcus aureus]	9.89	4	4	12	435	50.0415	6.13818	0.947509	1.10228	1.05613	1.03531	0.965111	1.00273	0.977648	0.981828	1.05447	0.320423
AJP21118.1	pyrrolidone-carboxylate peptidase [Staphylococcus aureus]	4.25	1	1	2	212	23.1138	5.47803	1.31116	0.966312	1.06641	1.11463	0.801147	0.82887	0.868137	0.832718	1.33854	0.0538688
AID41311.1	Alpha-acetolactate decarboxylase [Staphylococcus aureus]	11.11	2	4	4	234	26.3602	5.23682	1.08966	0.841681	1.20248	1.04461	0.969897	0.957279	0.842365	0.92318	1.13153	0.346927
AXN67648.1	TIGR00159 family protein [Staphylococcus aureus]	12.27	4	4	6	269	30.0603	8.68994	0.979257	1.06174	1.08052	1.0405	0.962757	1.01206	0.939297	0.971373	1.07117	0.141219
WP_000056385.1	hypothetical protein [Staphylococcus aureus]	11.34	2	7	8	441	49.1062	7.35693	0.895723	1.06887	1.03264	0.999076	0.845019	1.00412	0.968374	0.93917	1.06379	0.448852
WP_000640914.1	hypothetical protein [Staphylococcus aureus]	4.55	2	3	8	483	57.7053	7.07861	1.05115	0.963405	0.883806	0.966121	1.13443	1.05794	1.09289	1.09509	0.882231	0.0722367
AJP19381.1	peptide ABC transporter ATP-binding protein [Staphylococcus aureus]	3.89	1	1	1	360	40.1961	7.18115	0.907978	1.12703	1.18869	1.07456	0.855977	0.920806	0.980176	0.918987	1.16929	0.167578
AJP65068.1	amino acid permease [Staphylococcus aureus]	5.06	2	2	4	494	54.2947	8.79248	0.89057	1.10053	1.10867	1.03326	1.03172	1.00114	0.962106	0.998323	1.03499	0.662189
AJP20684.1	sulfurtransferase [Staphylococcus aureus]	5.51	2	2	3	254	29.9964	6.55127	1.1571	0.923631	1.0264	1.03571	0.941506	0.89382	0.903272	0.912866	1.13457	0.150124
AJP65308.1	hypothetical protein UG86_04395 [Staphylococcus aureus]	2.48	1	1	1	282	33.2719	6.75635	0.998327	0.952644	1.01683	0.989266	1.10226	1.02036	1.00479	1.04247	0.948964	0.21089
AJP19154.1	DeoR faimly transcriptional regulator [Staphylococcus aureus]	3.56	1	1	1	253	28.31	7.10791	1.01589	1.02147	0.936454	0.991273	1.00665	1.06435	1.05379	1.0416	0.951684	0.198488
AND45753.1	cyclic pyranopterin phosphate synthase MoaA [Staphylococcus aureus]	2.35	1	1	1	340	39.0351	6.59521	1.14262	0.867384	0.937084	0.982362	1.08482	1.05135	1.00985	1.04868	0.936763	0.480864
WP_020444754.1	SAV1866 family putative multidrug efflux ABC transporter [Staphylococcus aureus]	1.39	1	1	1	577	64.7658	7.2251	1.22822	0.748461	0.837523	0.938067	1.42294	1.09618	0.844445	1.12119	0.836671	0.457766
AJP65397.1	acetyl esterase [Staphylococcus aureus]	6.35	2	2	4	252	29.1621	6.23975	1.26049	1.00033	0.962469	1.07443	0.918317	0.910592	0.855036	0.894649	1.20095	0.133701
AVO68146.1	transposase [Staphylococcus aureus]	3.02	1	1	1	464	50.9567	6.75635	1.11832	1.17021	0.941428	1.07665	0.926531	0.879108	0.948986	0.918208	1.17256	0.0933788
WP_000072626.1	restriction endonuclease subunit S [Staphylococcus aureus]	4.89	1	2	2	409	47.7851	9.46631	0.81504	1.19765	1.10527	1.03932	0.842977	1.02673	1.05884	0.976184	1.06468	0.660802
WP_115276807.1	restriction endonuclease subunit S [Staphylococcus aureus]	4.82	1	2	2	353	40.733	9.56885	1.18389	0.994571	0.81033	0.996264	1.05334	1.13395	0.935203	1.04083	0.957183	0.734041
AJP21720.1	2-amino-4-hydroxy-6-hydroxymethyldihydropteridine pyrophosphokinase [Staphylococcus aureus]	14.56	3	3	4	158	18.0174	5.21143	0.964485	0.903401	0.809717	0.892534	0.929224	1.29571	1.30542	1.17678	0.758453	0.0971413
AVO70303.1	TetR/AcrR family transcriptional regulator [Staphylococcus aureus]	3.7	1	1	1	189	21.5722	6.20166	1.0418	1.22472	1.00473	1.09042	1.03553	0.847842	0.834129	0.905834	1.20377	0.121181
AVO67749.1	DUF2294 domain-containing protein [Staphylococcus aureus]	19.33	2	2	2	119	13.971	6.32861	0.945003	1.01734	0.994433	0.985591	1.0391	1.03788	1.06171	1.04623	0.942039	0.0557696
ATV03243.1	Exotoxin [Staphylococcus aureus O11]	5.19	1	1	1	231	26.2845	8.92432	0.932954	1.13401	0.977685	1.01488	0.985797	1.09082	0.974066	1.01689	0.998023	0.978873
WP_000184382.1	acyl-CoA thioesterase [Staphylococcus aureus]	15.34	2	2	2	176	19.9519	6.63916	0.948896	1.00593	1.07471	1.00985	1.00722	0.990766	1.0165	1.00483	1.00499	0.899076
WP_011867749.1	MULTISPECIES: hypothetical protein [Staphylococcus]	2.09	1	2	3	718	83.7908	9.17334	1.31036	1.14912	0.799901	1.08646	0.864929	0.85694	0.975752	0.899207	1.20824	0.29477
WP_000838216.1	PTS glucose transporter subunit IIB [Staphylococcus aureus]	6.36	3	3	6	472	51.1041	8.70459	1.00199	0.794075	1.05649	0.950851	1.04517	1.09213	1.03938	1.05889	0.897966	0.256456
AID40800.1	hypothetical protein ywlG [Staphylococcus aureus]	17.24	3	3	8	174	18.8826	6.26514	1.10943	0.948114	1.00388	1.02047	0.941886	0.995656	0.904803	0.947448	1.07708	0.24882
ATV04157.1	Bifunctional ligase/repressor BirA [Staphylococcus aureus O11]	9.12	3	3	3	285	32.8827	5.5542	1.02488	0.934704	1.0617	1.00709	1.00078	1.15709	1.0723	1.07672	0.93533	0.302277
ATV03715.1	Protozoan/cyanobacterial globin family protein [Staphylococcus aureus O11]	8.26	1	1	1	121	14.245	6.06201	0.897211	1.13107	1.007	1.01176	1.02555	0.9975	1.02494	1.016	0.995832	0.953455
AJP18706.1	maltose ABC transporter substrate-binding protein [Staphylococcus aureus]	2.6	1	1	2	423	47.8486	8.99756	1.42808	0.957705	0.985126	1.12364	0.924748	0.756566	0.82275	0.834688	1.34617	0.145391
ATV03666.1	Na+/H+ antiporter subunit [Staphylococcus aureus O11]	5.03	1	1	2	159	18.2933	8.85107	0.850557	1.16397	1.2099	1.07481	0.902139	0.794767	0.881063	0.859323	1.25076	0.140811
AID39211.1	hypothetical protein SAXN108_0770 [Staphylococcus aureus]	5.9	3	3	4	441	50.2736	4.65283	1.03872	1.01203	0.885991	0.978914	1.06142	0.942373	0.925314	0.97637	1.00261	0.970027
AXN68773.1	glucosamine-6-phosphate deaminase [Staphylococcus aureus]	8.73	2	2	3	252	28.4492	5.74463	0.882747	1.13415	1.08757	1.03482	0.975659	0.967752	0.922096	0.955169	1.0834	0.370364
AXN66849.1	4-hydroxy-tetrahydrodipicolinate synthase [Staphylococcus aureus]	4.75	1	2	4	295	32.5639	4.91943	1.02409	1.24029	0.913825	1.0594	0.964831	0.91397	0.967962	0.948921	1.11643	0.320327
AJP19391.1	competence negative regulator MecA [Staphylococcus aureus]	3.35	1	1	1	239	28.2675	4.53857	0.98496	1.05868	1.05294	1.03219	1.00885	0.992028	0.951817	0.984231	1.04873	0.174657
AJP66101.1	formamidopyrimidine-DNA glycosylase [Staphylococcus aureus]	8.62	3	3	5	290	33.3553	8.00146	1.00061	0.991632	1.00912	1.00045	1.01814	1.00093	0.971155	0.996741	1.00372	0.81209
AJP64533.1	hypothetical protein UG86_00165 [Staphylococcus aureus]	10.69	2	2	2	262	29.8405	9.11475	1.72128	0.850396	0.763223	1.11163	0.647599	0.671332	0.798946	0.705959	1.57464	0.260069
WP_088401732.1	ABC transporter ATP-binding protein [Staphylococcus aureus]	5.02	2	2	4	259	28.8612	7.06396	1.0962	0.973898	0.977017	1.01571	1.01635	0.988367	1.00904	1.00459	1.01107	0.800235
AJP20466.1	fructokinase [Staphylococcus aureus]	5.64	2	2	2	319	35.0108	4.86865	1.00943	0.893732	1.07982	0.994326	1.01965	1.00897	1.04072	1.02312	0.97186	0.628559
AXN67162.1	CBS domain-containing protein [Staphylococcus aureus]	2.55	1	1	2	432	48.4996	8.66064	0.881531	1.55848	0.893325	1.11111	1.06466	0.797646	0.811952	0.89142	1.24645	0.411655
AJP28952.1	DNA primase [Staphylococcus aureus]	3.37	1	1	2	178	20.0806	6.41748	1.26336	0.867762	0.856841	0.995989	1.0653	0.993027	0.997894	1.01874	0.977665	0.875015
AJP19140.1	cysteine ABC transporter ATP-binding protein [Staphylococcus aureus]	1.1	1	1	1	543	61.8388	6.43018	1.00324	1.14032	1.02575	1.05644	0.957175	0.954491	0.94063	0.950765	1.11115	0.068808
WP_011443618.1	MULTISPECIES: excinuclease ABC subunit B [Staphylococcus]	9.26	2	2	4	162	18.6983	6.44287	1.05087	0.906578	0.929504	0.962318	1.13171	1.06414	1.02874	1.07487	0.895291	0.10554
WP_000863972.1	VOC family protein [Staphylococcus aureus]	5.64	1	1	1	266	29.8045	5.61768	0.999308	0.993819	1.09476	1.02929	0.995696	0.941462	1.00456	0.980571	1.04969	0.271674
AVO67801.1	acetyl-CoA C-acyltransferase [Staphylococcus aureus]	21.57	8	8	12	394	41.8223	5.2876	1.05273	0.975142	1.01069	1.01285	1.03358	1.05117	0.975837	1.0202	0.992803	0.829491
AJP64966.1	lysine decarboxylase [Staphylococcus aureus]	1.35	1	1	1	445	51.062	6.16357	1.07308	0.850554	0.991309	0.971649	1.12	1.08365	0.995153	1.06627	0.911261	0.274658
AVO68333.1	SsrA-binding protein [Staphylococcus aureus]	6.49	2	2	3	154	17.7926	10.0229	1.08718	0.959974	0.901804	0.982985	1.03676	0.971218	1.13886	1.04895	0.937116	0.419145
WP_001035596.1	toxic shock syndrome toxin TSST-1 [Staphylococcus aureus]	10.26	3	3	3	234	26.3957	9.12939	0.920704	1.00126	1.12814	1.0167	0.990897	1.03671	0.960998	0.996202	1.02058	0.765695
AJP21794.1	diphosphomevalonate decarboxylase [Staphylococcus aureus]	2.45	1	1	1	327	36.7814	5.21143	1.07875	1.04794	1.07138	1.06602	0.820491	0.936043	1.02006	0.925533	1.15179	0.0745356
ATV04628.1	Staphopain A [Staphylococcus aureus O11]	7.65	3	3	5	379	43.0919	9.65674	0.992475	1.03628	0.919451	0.982735	0.977321	1.01011	1.08639	1.02461	0.959132	0.422936
WP_000664360.1	DUF1722 domain-containing protein [Staphylococcus aureus]	7.14	1	1	1	112	12.9916	6.68311	0.894539	1.0816	0.983604	0.986581	1.00286	0.901903	1.21129	1.03868	0.94984	0.648525
AJP66703.1	purine nucleosidase [Staphylococcus aureus]	7.03	2	2	4	313	35.423	5.23682	1.19583	1.02472	1.02253	1.08103	0.922813	0.92901	0.953457	0.935093	1.15606	0.0661305
AJP30639.1	molybdenum cofactor biosynthesis protein C [Staphylococcus aureus]	4.27	1	1	2	164	17.6828	7.03467	0.80752	1.09516	1.09534	0.999339	1.05066	1.04865	0.993555	1.03096	0.969331	0.762473
AND43267.1	DNA primase [Staphylococcus aureus]	1.46	1	1	1	547	63.4257	5.10986	0.922341	0.826119	1.13755	0.962003	0.981204	1.20387	1.05561	1.08023	0.890556	0.354332
ATV04122.1	Response regulator ArlR [Staphylococcus aureus O11]	5.94	2	2	2	219	25.5083	5.021	1.09114	1.03287	0.997656	1.04056	0.998476	0.94915	0.936853	0.961493	1.08223	0.0754545
AJP31015.1	mannose-6-phosphate isomerase [Staphylococcus aureus]	16.03	7	7	11	312	35.3995	5.37646	1.04383	0.980514	1.09983	1.04139	0.95356	0.98653	0.979422	0.97317	1.0701	0.130127
AXN67593.1	F0F1 ATP synthase subunit C [Staphylococcus aureus]	10	1	1	2	70	6.97485	6.45557	1.35535	1.00891	1.03181	1.13202	0.870396	0.819648	0.783968	0.82467	1.37269	0.0551632
AJP30997.1	histidine kinase [Staphylococcus aureus]	2.37	1	1	1	295	34.0369	5.84619	0.918132	1.02428	1.17419	1.03887	0.976822	0.894132	1.02445	0.965134	1.0764	0.426912
AXN68710.1	septum formation initiator family protein [Staphylococcus aureus]	25.38	3	3	6	130	15.3383	9.77393	0.947499	1.05015	1.01627	1.00464	0.934321	0.948719	0.919004	0.934015	1.07562	0.0876737
AJP29554.1	superantigen-like protein [Staphylococcus aureus]	10.79	2	2	4	241	27.6994	9.39307	1.00164	1.08515	1.08557	1.05745	1.01122	0.998245	0.877744	0.962404	1.09876	0.1349
AJP20611.1	choline transporter [Staphylococcus aureus]	3.08	2	2	3	520	57.6837	8.80713	1.29159	1.05038	1.00126	1.11441	0.784689	1.035	0.765932	0.861873	1.29301	0.11301
AVO69303.1	nucleoside triphosphatase YtkD [Staphylococcus aureus]	16.56	3	3	3	157	18.1002	5.87158	1.06958	0.954046	0.878583	0.967402	1.13663	1.06819	1.01012	1.07164	0.902728	0.192018
AJP30956.1	membrane protein [Staphylococcus aureus]	30.77	3	3	6	91	10.7144	5.96045	0.900964	0.958505	1.20247	1.02065	0.882479	1.0111	0.975821	0.956468	1.0671	0.556191
AND44791.1	heptaprenyl diphosphate synthase [Staphylococcus aureus]	13.17	4	4	6	319	36.1203	9.24658	0.911302	1.05296	0.989129	0.984463	1.03469	1.04386	1.02458	1.03438	0.951744	0.29373
WP_103205136.1	hypothetical protein [Staphylococcus aureus]	2.15	1	1	3	419	49.2373	5.08447	0.811764	2.74569	0.610157	1.38921	0.5947	0.443282	0.576879	0.538287	2.58079	0.280452
AID41060.1	L-lactate permease [Staphylococcus aureus]	3.34	2	2	11	329	35.4357	7.89893	0.799497	1.10254	1.21451	1.03885	1.02861	0.966402	1.00605	1.00035	1.03848	0.773988
WP_015445728.1	Exotoxin=7, partial [Staphylococcus aureus]	5.63	1	1	1	160	18.5326	8.19189	1.42059	1.03244	0.949985	1.13434	0.818084	0.844197	0.81901	0.827097	1.37147	0.102039
WP_001046639.1	MULTISPECIES: biotin synthase BioB [Staphylococcus]	4.48	2	2	2	335	37.535	7.18115	1.02084	1.0756	1.02309	1.03984	1.03135	0.952646	0.885534	0.95651	1.08712	0.142824
AND45502.1	phage tail tape measure protein [Staphylococcus aureus]	0.51	2	2	2	2757	304.048	9.31982	0.643798	0.908274	1.24427	0.932114	0.913874	1.10251	1.18187	1.06609	0.874332	0.521832
AJP65495.1	hypothetical protein UG86_05380 [Staphylococcus aureus]	11.88	2	2	7	160	18.5953	5.23682	0.881874	1.03969	1.05653	0.992698	0.905345	1.00754	1.05261	0.988498	1.00425	0.95545
ATV03567.1	Hypothetical protein SaO11_00741 [Staphylococcus aureus O11]	9.87	3	3	7	314	34.5188	5.52881	1.13071	0.879094	0.935903	0.981904	1.09941	1.03514	1.06001	1.06486	0.9221	0.349987
AJP18795.1	N-acetylmannosamine kinase [Staphylococcus aureus]	2.45	1	1	2	286	31.7773	5.68115	1.04061	0.973273	1.11015	1.04135	0.936292	0.932614	1.0028	0.957234	1.08787	0.139023
WP_107397511.1	beta-channel forming cytolysin [Staphylococcus aureus]	4.5	1	2	5	311	34.8117	9.48096	0.817338	1.05895	1.00134	0.95921	1.14239	1.07837	1.06053	1.09376	0.876982	0.155406
WP_000542272.1	MULTISPECIES: DUF262 domain-containing protein [Staphylococcus]	2.63	1	1	1	608	71.4748	5.5415	1.26507	1.25935	0.907385	1.14393	0.704619	0.720657	1.00708	0.810787	1.4109	0.0961876
ATV03756.1	Putative hydrolase [Staphylococcus aureus O11]	7.62	2	2	3	210	24.0995	5.49072	0.978817	1.0921	1.07647	1.04913	0.98607	0.955404	0.881931	0.941135	1.11475	0.0832391
AJP29532.1	DNA polymerase [Staphylococcus aureus]	8.77	4	4	5	570	64.8692	5.37646	0.952013	0.98702	1.04752	0.995518	0.980084	1.02932	0.966782	0.992061	1.00348	0.92337
WP_001792936.1	hypothetical protein [Staphylococcus aureus]	22.22	1	1	1	45	5.31067	5.10986	1.33563	1.01103	1.04736	1.13134	0.726526	0.929339	0.84019	0.832018	1.35976	0.0646062
WP_044418388.1	MAP domain-containing protein [Staphylococcus aureus]	21.99	4	4	6	141	15.3871	9.23193	1.01676	1.02683	1.10769	1.05043	0.893261	0.912929	1.03997	0.94872	1.10721	0.134032
WP_000031258.1	class I SAM-dependent methyltransferase [Staphylococcus aureus]	3.6	1	1	3	250	27.9885	9.11475	0.861386	0.973395	1.03677	0.957185	1.03885	1.19479	0.959238	1.06429	0.899362	0.28146
YP_500746.1	accessory gene regulator protein A [Staphylococcus aureus subsp. aureus NCTC 8325]	9.13	2	2	2	208	24.2382	6.34131	1.23493	0.984122	0.986657	1.06857	0.863773	0.916387	0.929255	0.903138	1.18318	0.125312
WP_088401746.1	oxidoreductase [Staphylococcus aureus]	5.96	2	2	2	285	32.3006	6.01123	1.0478	1.01874	0.994105	1.02022	0.981312	0.942728	1.02451	0.982849	1.03802	0.256631
AXN66799.1	large conductance mechanosensitive channel protein MscL [Staphylococcus aureus]	5.83	1	1	1	120	13.6075	5.07178	0.852111	1.2577	1.89521	1.33501	0.479097	0.565188	0.566998	0.537094	2.48561	0.0590238
AXN66876.1	YozE family protein [Staphylococcus aureus]	28.77	2	2	3	73	8.86412	4.56396	1.04602	1.00859	1.31799	1.1242	0.752296	1.00909	0.785893	0.849092	1.324	0.0952777
AXN69389.1	peptide deformylase [Staphylococcus aureus]	4.32	1	1	1	162	18.0903	4.75439	0.88862	0.792232	1.39893	1.02659	0.900947	0.953259	1.059	0.97107	1.05718	0.788819
AXN67338.1	DUF402 domain-containing protein [Staphylococcus aureus]	11.67	1	1	1	180	21.6897	5.96045	1.59636	1.15937	0.921819	1.22585	0.709368	0.719908	0.663334	0.697537	1.7574	0.0561457
WP_001042023.1	MULTISPECIES: hypothetical protein [Staphylococcus]	2.01	1	1	1	348	40.6516	5.64307	1.1032	1.0268	0.863499	0.997834	1.03434	1.01077	1.04612	1.03041	0.968384	0.672106
WP_000410573.1	MULTISPECIES: hypothetical protein [Staphylococcus]	8.26	1	1	1	121	14.472	9.93506	2.41101	1.07449	0.488945	1.32482	0.604199	0.499706	0.515713	0.539873	2.45395	0.240335
WP_000270041.1	MULTISPECIES: sensor histidine kinase [Staphylococcus]	9	1	1	1	200	22.8341	9.12939	0.806286	1.07841	1.53423	1.13964	0.717493	0.697741	1.0082	0.80781	1.41078	0.230585
WP_000653293.1	MULTISPECIES: TetR family transcriptional regulator [Bacteria]	4.3	1	1	1	186	21.8732	8.17725	0.955336	1.11147	1.0903	1.05237	1.0009	0.943009	0.924597	0.956169	1.10061	0.149619
AND45458.1	helicase DnaB [Staphylococcus aureus]	1.37	1	1	1	510	59.2154	5.08447	1.59265	0.630146	0.563845	0.92888	1.00851	0.876172	1.38631	1.09033	0.851923	0.681825
AJP29139.1	acetyltransferase [Staphylococcus aureus]	5.13	1	1	1	156	18.4074	7.54736	0.921956	1.03945	1.1525	1.03797	0.879237	1.07365	0.973652	0.975512	1.06403	0.512802
AXN68825.1	hypothetical protein LR49_11685 [Staphylococcus aureus]	3.78	1	1	1	238	27.8592	9.31982	0.944391	1.10103	1.09654	1.04732	0.951905	0.969617	0.964232	0.961918	1.08878	0.174211
AXN67864.1	magnesium transporter CorA family protein [Staphylococcus aureus]	6.05	3	3	4	314	36.3383	5.07178	1.01461	0.963728	0.91808	0.965473	1.06564	1.09165	1.01079	1.05603	0.914249	0.0690202
AJP28878.1	CAAX protease [Staphylococcus aureus]	4.08	1	1	1	368	44.292	8.83643	1.48734	0.958157	1.01903	1.15484	0.724616	0.845098	0.805952	0.791889	1.45834	0.100911
WP_000141464.1	hypothetical protein [Staphylococcus aureus]	1.21	1	2	6	1154	125.68	9.93506	1.21054	1.07589	0.964038	1.08349	0.819737	0.972136	0.926331	0.906068	1.19582	0.103277
AJP18937.1	hypothetical protein TW63_01790 [Staphylococcus aureus]	3.73	1	1	1	241	28.0782	7.09326	1.15362	1.313	0.889599	1.11874	0.909291	0.893237	0.806218	0.869582	1.28653	0.122471
WP_000390798.1	MULTISPECIES: recombinase [Staphylococcus]	6.06	1	1	1	99	11.809	9.27588	0.999111	1.18793	0.989211	1.05875	0.968497	0.797981	1.0504	0.938959	1.12758	0.290895
AXN68847.1	teichoic acids export ABC transporter permease subunit TagG [Staphylococcus aureus]	5.19	2	2	3	270	31.4686	9.27588	1.00545	0.781458	0.971604	0.919504	1.06977	1.12175	1.10868	1.10007	0.835861	0.0648311
AJP21047.1	ribonucleoside-triphosphate reductase activating protein [Staphylococcus aureus]	7.3	1	1	1	178	20.2381	5.19873	1.18788	0.858143	1.25917	1.10173	0.906902	0.865627	0.832346	0.868292	1.26885	0.136127
AID40072.1	hypothetical protein SAXN108_1631 [Staphylococcus aureus]	2.11	1	1	1	331	38.6839	6.81494	0.956567	1.09164	1.04814	1.03211	1.02949	0.987348	0.943006	0.986617	1.04611	0.387749
WP_015059963.1	mobilization protein A [Staphylococcus aureus]	4.19	1	1	1	382	44.1572	8.86572	1.33189	1.10798	0.907371	1.11575	0.871178	0.908499	0.808498	0.862725	1.29328	0.115113
ATV05172.1	Acetyltransferase (GNAT) family protein [Staphylococcus aureus O11]	11.11	1	1	1	162	19.0558	8.06006	1.67515	1.50942		1.59228		1.11671	1.65855	1.38763	1.14748	0.54512
AJP65371.1	peptide ABC transporter permease [Staphylococcus aureus]	3.37	1	1	1	356	39.7391	7.6499	1.11325	1.64861	0.823984	1.19528	0.807238	0.768745	0.735182	0.770388	1.55153	0.154566
YP_500369.1	hypothetical protein SAOUHSC_01866 [Staphylococcus aureus subsp. aureus NCTC 8325]	3.73	1	1	1	241	28.3705	7.26904	0.890616	0.236345	0.24459	0.457184	0.344992	3.58715	1.65695	1.86303	0.245398	0.219357
YP_498751.1	hypothetical protein SAOUHSC_00152 [Staphylococcus aureus subsp. aureus NCTC 8325]	9.7	3	3	5	165	18.9114	5.33838	0.86302	1.00464	1.01633	0.961331	1.14124	1.15831	1.05127	1.11694	0.860684	0.0588621
AVO68955.1	amino acid permease [Staphylococcus aureus]	1.82	1	1	1	440	47.2306	9.18799	1.03026	1.37127	1.01781	1.13978	0.857263	0.793589	0.853944	0.834932	1.36512	0.0605891
AJP65198.1	allophanate hydrolase [Staphylococcus aureus]	4.24	1	1	2	236	27.1202	6.96143	1.1469	0.966253	1.02889	1.04735	0.95216	0.986291	0.901731	0.946727	1.10628	0.15987
AJP30467.1	thiamine-phosphate pyrophosphorylase [Staphylococcus aureus]	7.04	1	1	1	213	23.413	5.74463	1.03538	0.844969	0.861487	0.913947	1.29284	1.15267	1.02174	1.15575	0.790782	0.0713566
AJP21881.1	hypothetical protein UC16_03370 [Staphylococcus aureus]	5.24	1	1	1	229	26.9893	9.48096	1.22831	0.885058	0.865622	0.992998	1.01641	1.07468	1.00993	1.03367	0.960649	0.750844
AJP30614.1	membrane protein [Staphylococcus aureus]	5.43	1	1	2	129	14.6283	9.71533	1.0289	1.03656	1.02028	1.02858	1.06634	1.00028	0.894617	0.987078	1.04205	0.455078
WP_000973468.1	MULTISPECIES: N-acetyltransferase [Staphylococcus]	5.14	1	1	1	175	20.0821	4.85596	0.817943	1.01143	1.50413	1.11117	0.689108	0.750905	1.09409	0.844702	1.31546	0.329095
AND45430.1	serine/threonine protein phosphatase [Staphylococcus aureus]	9.83	1	1	1	173	20.7076	7.73779	0.954255	2.04624	0.805101	1.26853	0.60148	0.559138	0.841356	0.667325	1.90092	0.208158
AXN68605.1	antirestriction protein ArdA [Staphylococcus aureus]	4.82	1	1	1	166	19.3778	3.99268	0.925568	1.06096	1.09262	1.02638	0.98053	0.988006	1.00277	0.990436	1.03629	0.524733
WP_001804573.1	class I mannose-6-phosphate isomerase [Staphylococcus aureus]	4.91	1	1	1	285	32.5149	4.65283	0.873591	0.835963	1.09441	0.934654	1.03097	1.23981	1.09508	1.12196	0.833058	0.138896
WP_011447051.1	MULTISPECIES: YjiH family protein [Staphylococcus]	2.02	1	1	1	397	43.5818	7.37158	0.908446	1.33157	1.03627	1.0921	0.914289	0.925103	0.886731	0.908707	1.20181	0.218681
WP_001654829.1	MULTISPECIES: DUF3267 domain-containing protein [Staphylococcus]	3.91	1	1	2	179	21.3415	9.70068	1.28243	1.07015	0.929243	1.09394	0.890863	0.905886	0.871869	0.889539	1.22978	0.118504
AJP65592.1	hypothetical protein UG86_05910 [Staphylococcus aureus]	15.71	1	1	1	70	8.101	8.20654	0.956495	1.12635	1.12677	1.06987	0.870536	0.878786	1.01861	0.922646	1.15957	0.118628
AXN66764.1	LSM domain protein [Staphylococcus aureus]	11.11	1	1	1	63	7.18883	5.31299	0.895321	0.986018	0.857942	0.913094	0.964886	1.03193	1.41961	1.13881	0.801797	0.19883
AVO67682.1	MFS transporter [Staphylococcus aureus]	1.73	1	1	1	462	48.9176	9.45166	1.12331	0.691137	0.688915	0.834453	1.12975	1.51981	1.16719	1.27225	0.655887	0.0831311
AND43562.1	hypothetical protein ASL18_01730 [Staphylococcus aureus]	9.46	1	1	1	74	8.83528	4.60205	0.634664	1.10803	1.51048	1.08439	0.795744	0.914174	0.996872	0.902264	1.20186	0.521836
YP_500638.1	hypothetical protein SAOUHSC_02148 [Staphylococcus aureus subsp. aureus NCTC 8325]	7.5	1	1	2	160	18.0441	8.04541	0.862045	1.20899	1.34206	1.1377	0.751724	0.792058	0.924142	0.822642	1.38298	0.107325
WP_000930278.1	CHAP domain-containing protein [Staphylococcus aureus]	2.27	1	1	1	484	53.8112	9.14404	1.03176	1.0316	1.08647	1.04994	1.01344	0.914946	0.933542	0.953975	1.1006	0.0530788
AJP65385.1	hypothetical protein UG86_04795 [Staphylococcus aureus]	2.61	1	1	1	268	31.3435	7.02002	0.711235	0.950775	0.93416	0.86539	0.902081	1.23776	1.49786	1.21257	0.713684	0.140019
WP_001836672.1	DUF4041 domain-containing protein [Staphylococcus aureus]	2.25	1	1	1	445	52.5609	6.43018	4.21869	0.152904	0.161135	1.51091	0.199664	0.218301	0.20152	0.206495	7.31693	0.389883
WP_054190150.1	NAD(P)/FAD-dependent oxidoreductase [Staphylococcus aureus]	8.29	2	2	2	422	46.3518	7.48877	0.840977	0.930449	1.07574	0.949054	1.15042	1.07663	1.07684	1.1013	0.861759	0.104273
ATV04102.1	Dihydrodipicolinate reductase [Staphylococcus aureus O11]	6.52	1	1	1	230	25.6372	5.23682	1.1079	0.952292	0.992775	1.01766	1.16852	0.845296	0.971478	0.995099	1.02267	0.840364
ATV03517.1	Para-aminobenzoate synthase component [Staphylococcus aureus O11]	3.44	1	1	1	349	39.5829	6.80029	0.921325	1.20581	1.05956	1.06223	0.915665	0.967586	0.952733	0.945328	1.12366	0.234427
AJP20119.1	thiamine biosynthesis protein ThiI [Staphylococcus aureus]	1.97	1	1	1	407	46.1851	7.28369	0.851948	1.05298	1.29755	1.06749	0.846003	1.12631	0.8466	0.939636	1.13607	0.466635
ATV03462.1	Putative acetyltransferase [Staphylococcus aureus O11]	3.57	1	1	1	168	19.38	6.68311	1.10497	1.02669	0.981153	1.0376	1.02248	0.935059	0.957831	0.971788	1.06772	0.214411
AJP18730.1	uroporphyrin-III methyltransferase [Staphylococcus aureus]	7.63	1	1	1	118	13.9843	8.35303	1.10503	0.920368	0.826411	0.950602	1.12104	1.04946	1.11382	1.09477	0.868311	0.164881
WP_078096482.1	hypothetical protein [Staphylococcus aureus]	6.37	1	1	1	204	24.0863	9.24658	1.36619	0.757049	0.804287	0.975843	1.27346	1.13909	0.789443	1.06733	0.914282	0.725754
AVO68537.1	bifunctional metallophosphatase/5'-nucleotidase [Staphylococcus aureus]	3.18	2	2	2	503	57.8815	5.2876	1.15192	1.22171	0.929481	1.10104	0.839398	0.86289	0.915946	0.872745	1.26158	0.0660978
AJP18758.1	PTS glucose transporter subunit IIABC [Staphylococcus aureus]	2.28	1	1	1	263	29.0341	5.09717	1.64119	1.08946	0.924693	1.21845	0.796277	0.645337	0.66634	0.702652	1.73407	0.0805923
WP_001283301.1	ATP-dependent RecD-like DNA helicase [Staphylococcus aureus]	1.7	1	1	1	824	92.8613	4.88135	1.26278	0.960419	0.968929	1.06404	0.89064	0.946887	0.946067	0.927865	1.14677	0.249349
WP_101766672.1	site-specific integrase [Staphylococcus aureus]	4.62	1	1	1	368	43.8253	9.40771	0.998056	0.801621	0.969549	0.923075	1.10143	1.01845	1.2474	1.12243	0.822392	0.0929644
WP_000848322.1	MULTISPECIES: DUF1828 domain-containing protein [Staphylococcus]	7.69	1	1	1	104	12.2643	5.03369	1.11745	0.683219	0.794513	0.865062	1.10744	1.31137	1.22626	1.21502	0.711971	0.070677
AID41023.1	Fosfomycin resistance protein FosB [Staphylococcus aureus]	10.19	1	1	1	108	13.0136	7.13721	0.978288	1.0819	1.01563	1.02527	0.944041	0.926321	1.08891	0.986423	1.03939	0.551
WP_072526264.1	helicase [Staphylococcus aureus]	0.45	1	1	1	1572	180.338	5.63037	1.01729	0.971489	1.01504	1.00127	1.01196	0.955792	1.0871	1.01828	0.983296	0.698523
WP_111680391.1	acetoin utilization protein AcuC [Staphylococcus aureus]	8.8	4	4	7	375	43.0116	6.771	1.00583	1.02895	1.0096	1.01479	0.984831	1.03216	0.983203	1.00007	1.01473	0.449343
ATV02879.1	Non-ribosomal peptide synthetase [Staphylococcus aureus O11]	0.5	1	1	1	2005	232.011	6.15088	1.11527	0.885038	0.954129	0.984811	1.08697	0.850423	1.15737	1.03159	0.954656	0.70549
ATV03410.1	Putative acetyltransferase [Staphylococcus aureus O11]	5.06	1	1	2	158	18.3882	5.08447	1.0633	1.05106	1.00817	1.04084	0.917218	0.96757	1.01288	0.965888	1.0776	0.0810229
AXN68755.1	ribulokinase [Staphylococcus aureus]	1.75	1	1	1	515	57.797	6.02393	1.05837	1.06061	0.966152	1.02838	0.940153	1.10097	0.940518	0.993882	1.03471	0.607243
AID39821.1	DNA polymerase V [Staphylococcus aureus]	1.9	1	1	1	369	42.6751	9.18799	1.11274	0.889018	1.02099	1.00758	0.988133	1.10299	0.955617	1.01558	0.992124	0.92406
WP_011867746.1	MULTISPECIES: hypothetical protein [Staphylococcus]	2.16	1	1	1	510	59.1516	9.11475	0.920879	1.05163	1.09515	1.02256	1.10126	0.863552	1.01051	0.991775	1.03104	0.74086
WP_044292240.1	XRE family transcriptional regulator [Staphylococcus aureus]	22.86	1	1	1	70	7.97406	9.64209	0.315842	1.38957	1.32788	1.0111	1.0788	1.02791	0.998813	1.03517	0.976743	0.948295
WP_000234061.1	ABC transporter permease [Staphylococcus aureus]	2.65	1	1	1	339	38.1656	8.88037	4.05138	0.162691	0.248985	1.48769	0.266122	0.189352	0.261688	0.239054	6.22322	0.385332
AJP20088.1	helicase DnaB [Staphylococcus aureus]	8.58	1	3	3	466	54.5566	6.20166	1.47689	1.0927	0.910726	1.1601	0.702108	0.714017	0.925476	0.780534	1.4863	0.105311
WP_000533481.1	hypothetical protein [Staphylococcus aureus]	6.01	1	3	3	466	54.4816	6.31592	0.520049	0.845905	1.17298	0.846312	1.22037	0.899372	1.55158	1.22377	0.69156	0.229494
WP_063663612.1	AraC family transcriptional regulator [Staphylococcus aureus]	1.65	1	1	1	668	78.2315	6.3667	1.85669	0.773103	0.941489	1.19043	0.657196	0.765266	0.756258	0.72624	1.63916	0.2421
AJP19864.1	tRNA CCA-pyrophosphorylase [Staphylococcus aureus]	2	1	1	1	400	46.3445	5.24951	1.83682	0.674157	0.795051	1.10201	0.74517	1.07571	0.775493	0.865459	1.27332	0.571058
AJP65057.1	haloacid dehalogenase [Staphylococcus aureus]	11	2	2	2	209	23.0165	5.14795	1.13016	0.918694	0.936761	0.995204	0.958747	1.08982	1.03471	1.02776	0.968325	0.696442
WP_000072616.1	restriction endonuclease subunit S [Staphylococcus aureus]	1.95	1	1	1	411	47.3558	9.17334	1.15761	1.07559	0.947147	1.06012	0.72158	0.923972	1.14059	0.928715	1.14149	0.387407
AND46252.1	ribonuclease III [Staphylococcus aureus]	6.96	1	1	1	115	13.4891	9.40771	3.02016	0.494243	0.461871	1.32542	0.497828	0.49492	0.521659	0.504803	2.62563	0.387714
WP_020977376.1	exotoxin [Staphylococcus aureus]	4.6	1	1	1	239	27.3236	8.17725	0.887259	1.18638	0.995544	1.02306	0.93872	1.04106	1.0283	1.00269	1.02031	0.837677
WP_078062694.1	DUF871 domain-containing protein [Staphylococcus aureus]	2.65	1	1	1	339	38.9257	6.30322	0.846448	1.06165	1.28469	1.06426	0.881854	0.953661	0.964409	0.933308	1.14031	0.367918
WP_031786300.1	DUF1381 domain-containing protein [Staphylococcus aureus]	20.59	1	1	1	68	7.88494	5.41455	1.08578	0.972197	1.13925	1.06574	0.872173	1.01375	0.905858	0.930592	1.14523	0.106825
WP_002486033.1	MULTISPECIES: recombinase RecA [Staphylococcus]	1.34	1	1	1	449	52.5812	9.48096	0.803854	1.30944	1.07291	1.06207	0.870839	1.07346	0.924644	0.956314	1.11058	0.540236
AID41381.1	intercellular adhesion protein B [Staphylococcus aureus]	5.11	1	1	2	274	32.2126	9.31982	0.978915	1.01207	0.973425	0.988135	0.867788	1.09923	1.12924	1.03208	0.957418	0.626418
WP_001104606.1	MULTISPECIES: 50S ribosomal protein L11 methyltransferase [Staphylococcus]	4.17	1	1	2	312	35.5316	4.70361	0.888523	1.00805	1.07323	0.989932	1.08025	1.04463	0.995425	1.0401	0.951765	0.445968
WP_014532498.1	hypothetical protein [Staphylococcus aureus]	5.58	1	1	1	197	21.8614	9.18799	0.858923	1.12511	1.18225	1.05543	1.0054	0.914739	0.933197	0.951113	1.10968	0.3701
WP_089418807.1	MULTISPECIES: IS3 family transposase [Terrabacteria group]	1.58	1	1	1	380	44.6391	9.27588	0.905182	0.525457	0.521171	0.650603	0.610342	3.13182	1.06081	1.60099	0.406375	0.293584
AJP20499.1	4'-phosphopantetheinyl transferase [Staphylococcus aureus]	6.72	1	1	1	119	13.5971	7.63525	1.03898	1.06868	1.00757	1.03841	0.996464	0.93643	0.982118	0.971671	1.06869	0.0575611
WP_115276711.1	YtxH domain-containing protein [Staphylococcus aureus]	1.26	1	1	1	717	80.7067	9.29053	0.504064	0.973233	2.14062	1.20597	0.407763	0.529832	1.12764	0.688411	1.75182	0.388111
WP_070879998.1	MULTISPECIES: Abi family protein [Staphylococcus]	4.55	1	1	1	330	39.2517	6.20166	0.756337	1.14395	1.23064	1.04365	0.92352	0.939589	1.03362	0.965576	1.08085	0.62979
AJP20987.1	N-succinyldiaminopimelate aminotransferase [Staphylococcus aureus]	3.65	2	2	2	384	42.7497	5.40186	1.08912	1.19259	0.869579	1.05043	0.989471	0.959085	0.935542	0.961366	1.09265	0.408271
AJP65192.1	6-carboxy-5,6,7,8-tetrahydropterin synthase [Staphylococcus aureus]	7.91	1	1	1	139	16.0281	7.00537	1.20751	0.945784	0.927599	1.02697	0.933462	0.996868	1.0156	0.981976	1.04581	0.656467
AJP20869.1	beta-lactamase [Staphylococcus aureus]	1.61	1	1	1	498	56.3947	9.26123	0.828135	1.23317	1.46576	1.17569	0.732239	0.762595	0.824364	0.773066	1.52081	0.0992354
WP_020976983.1	hypothetical protein [Staphylococcus aureus]	5.12	1	1	1	254	29.9045	4.88135	2.40075	0.495823	0.544157	1.14691	0.68945	0.734655	0.881959	0.768688	1.49203	0.580492
AJP20322.1	isochorismatase [Staphylococcus aureus]	7.53	1	1	1	186	21.2116	5.98584	0.950272	1.04299	0.912686	0.968649	0.974187	0.958614	1.25671	1.06317	0.911095	0.416169
WP_107285553.1	phage baseplate upper protein [Staphylococcus aureus]	4.33	1	1	1	670	75.8265	6.39209	0.889229	1.39334	1.22556	1.16938	0.727499	0.811672	0.837487	0.792219	1.47608	0.0679795
ATV02960.1	Putative membrane protein [Staphylococcus aureus O11]	3.77	1	1	1	159	18.3836	7.1958	1.0354	0.97678	1.18937	1.06718	0.80586	0.957235	1.00166	0.921586	1.15798	0.168711
AJP20871.1	2-dehydropantoate 2-reductase [Staphylococcus aureus]	2.57	1	1	2	311	34.3814	5.36377	1.21569	1.0097	1.04895	1.09145	0.77695	0.829866	0.999827	0.868881	1.25615	0.0733193
AJP64843.1	XRE family transcriptional regulator [Staphylococcus aureus]	11.94	1	1	1	67	7.72517	9.5249	1.01049	0.982758	0.993212	0.995487	1.00444	1.0017	1.08231	1.02948	0.966978	0.285996
AJP19700.1	GTP-binding protein [Staphylococcus aureus]	1.46	1	1	1	412	47.2767	7.12256	0.906688	1.13502	1.15462	1.06544	0.92761	0.935418	0.944937	0.935988	1.13831	0.179798
AJP20617.1	tagatose-bisphosphate aldolase [Staphylococcus aureus]	7.67	2	2	3	326	36.6026	5.13525	0.954204	0.994093	1.01599	0.988095	0.853755	1.01972	0.997454	0.956975	1.03252	0.602161
AID40443.1	Proline/sodium symporter PutP Propionate/sodium symporter [Staphylococcus aureus]	3.18	1	1	1	377	41.2355	9.51025	0.906988	1.23551	1.13572	1.09274	0.832362	0.879393	0.976021	0.895925	1.21968	0.137021
WP_077444074.1	transfer complex protein TraA [Staphylococcus aureus]	3.09	1	1	1	324	37.5647	5.37646	2.12724	0.85008	0.896536	1.29129	0.549691	0.551744	0.62434	0.575258	2.24471	0.162583
WP_031886429.1	recombinase family protein [Staphylococcus aureus]	2.33	1	1	1	558	64.2724	9.24658	0.925548	1.00133	1.09911	1.00866	0.959499	0.985905	1.08398	1.0098	0.998877	0.986482
AJP22182.1	hypothetical protein UC16_04970 [Staphylococcus aureus]	21.05	1	1	2	38	4.46554	11.2095	0.732329	1.23446	1.15685	1.04121	0.877231	1.11648	0.951293	0.981667	1.06066	0.745697
AJP21258.1	CDP-glycerol glycerophosphotransferase [Staphylococcus aureus]	2.87	2	2	3	557	64.6258	6.53662	1.05642	0.984866	0.89581	0.979031	0.991311	1.20655	0.958757	1.05221	0.930457	0.46441
ATV03990.1	Putative short chain dehydrogenase [Staphylococcus aureus O11]	3.88	1	1	1	206	23.1905	4.89404	1.08971	1.00102	1.04686	1.04586	1.10592	0.955854	0.834283	0.965352	1.0834	0.385046
YP_003347986.1	hypothetical protein HUNSC491_pPR9_p38 (plasmid) [Staphylococcus aureus]	3.29	1	1	2	243	28.817	9.0415	1.0301	2.44103	0.599847	1.35699	0.582587	0.458872	0.587781	0.54308	2.4987	0.218196
ATV04687.1	Inactive protein of metal-dependent protease family, putative molecular chaperone [Staphylococcus aureus O11]	8.87	2	2	2	203	22.7098	5.37646	0.97579	1.03735	1.03463	1.01592	0.996407	0.99313	1.00816	0.999233	1.0167	0.463124
AJP18782.1	hypothetical protein TW63_00965 [Staphylococcus aureus]	10.48	1	1	1	124	14.6066	8.44092	0.77771	1.09332	1.30741	1.05948	0.95737	0.916983	0.9524	0.942251	1.12441	0.489903
AJP20676.1	GNAT family acetyltransferase [Staphylococcus aureus]	3.05	1	1	1	295	34.7686	6.12549	1.5786	0.83789	0.855934	1.09081	0.843021	0.880511	0.9131	0.878877	1.24114	0.435459
WP_000782831.1	superantigen-like protein SSL2 [Staphylococcus aureus]	6.06	1	1	1	231	26.2275	8.51416	1.13598	1.20944	0.714977	1.02013	0.83148	1.18756	1.01902	1.01268	1.00736	0.969851
AJP23750.1	ATP-dependent DNA helicase RecQ [Staphylococcus aureus]	2.2	1	1	1	592	67.9977	6.72705	0.86335	1.00369	1.15445	1.00717	0.970313	0.961315	1.10054	1.01072	0.99648	0.972022
WP_001813273.1	MULTISPECIES: hypothetical protein, partial [Staphylococcus]	7.14	1	1	2	84	9.73918	9.80322	0.901362	1.01217	1.08999	1.00118	0.945092	0.979249	1.12246	1.0156	0.985798	0.860742
WP_000085030.1	MULTISPECIES: dihydroneopterin aldolase [Staphylococcus]	2.25	1	1	1	355	40.1816	8.29443	0.902472	1.55772	1.11532	1.19184	0.750125	0.705215	0.835401	0.763581	1.56085	0.0950682
AJP19402.1	sodium:proton antiporter [Staphylococcus aureus]	0.98	1	1	2	614	68.6204	5.08447	1.85255	0.895771	0.767201	1.17184	0.765005	0.761503	0.732101	0.75287	1.5565	0.2884
WP_001030822.1	formate dehydrogenase accessory sulfurtransferase FdhD [Staphylococcus aureus]	3.03	1	1	1	264	29.3112	7.15186	0.981304	1.12914	1.08772	1.06605	0.920772	0.8343	1.02573	0.926933	1.15009	0.120564
ATV05251.1	Glycosyltransferase stabilizing protein Gtf2 [Staphylococcus aureus O11]	1.77	1	1	1	395	46.3035	6.21436	1.22867	1.16539	0.925147	1.1064	0.842634	0.920483	0.869266	0.877461	1.26091	0.074029
ATV03339.1	Hypothetical protein SaO11_00513 [Staphylococcus aureus O11]	13.58	2	2	3	162	18.7414	5.60498	0.821823	1.0154	1.00678	0.947998	1.07202	1.03148	1.15987	1.08779	0.871492	0.130478
AJP20763.1	sodium:glutamate symporter [Staphylococcus aureus]	1.74	1	1	1	402	43.2476	8.63135	0.904345	1.02731	1.24262	1.05809	0.971126	0.9082	0.942837	0.940721	1.12477	0.3078
AJP19146.1	membrane protein [Staphylococcus aureus]	3.48	2	2	3	517	55.816	9.5249	0.901499	1.03462	1.12612	1.02074	0.975746	1.09577	0.855361	0.975626	1.04625	0.660354
AJP64962.1	acetyltransferase [Staphylococcus aureus]	5.17	1	1	1	174	19.9259	4.98291	1.05615	0.876902	0.911951	0.948335	1.0864	1.08349	1.11999	1.09663	0.864775	0.0573409
AJP20830.1	methicillin resistance protein [Staphylococcus aureus]	1.68	1	1	1	416	48.8016	7.95752	1.24317	1.27389	0.878404	1.13182	0.91225	0.828373	0.796315	0.845646	1.33841	0.0953852
WP_001017406.1	MULTISPECIES: arylamine N-acetyltransferase [Staphylococcus]	9.7	1	2	3	268	30.6202	5.78271	1.19517	1.22059	0.912973	1.10958	0.897408	0.941973	0.801309	0.88023	1.26056	0.0986109
WP_001632529.1	MBL fold metallo-hydrolase [Staphylococcus aureus]	5.15	1	1	2	136	15.0835	6.1001	1.12593	0.974553	0.980518	1.027	0.987143	0.992936	0.971308	0.983796	1.04392	0.435556
WP_000718598.1	TfoX family protein [Staphylococcus aureus]	21.43	1	1	1	98	11.0326	6.53662	1.13696	1.51268		1.32482	0.885886	1.76701	1.10624	1.25305	1.05728	0.858334
WP_000152494.1	DUF4064 domain-containing protein [Staphylococcus aureus]	5.65	1	1	1	124	13.0732	5.26221	0.900634	1.03858	1.44553	1.12825	0.765545	0.811173	0.917771	0.831496	1.35689	0.155191
WP_014532696.1	hypothetical protein [Staphylococcus aureus]	10.53	1	1	1	76	8.9717	9.31982	0.967165	1.01112	1.13015	1.03615	1.02981	0.89144	0.989948	0.970398	1.06775	0.360507
